# Supplementary material for: Genetic dissection of maize (Zea mays L.) chlorophyll content using multi-locus genome-wide association studies
Source: BMC Genomics. 2023 Jul 10;24:384. doi: 10.1186/s12864-023-09504-0 (PMC10332058; doi:10.1186/s12864-023-09504-0)
Supplement: Supplementary file 2 — Additional File 2: Table S1. Variance in the chlorophyll content (SPAD value) in three environments (HB, YY, and YC). Table S2. Candidate genes detected by the six GWAS models. Table S3. Results of the GO and KEGG analyses of key candidate genes. Table S4. Summary of the variance in heritability. Table S5. Expression patterns of key candidate genes in different tissues. Table S6. Comparison of the haplotypes of key candidate genes in terms of the chlorophyll content (CC) of 290 inbred lines. Table S7. Phenotypic data of CC (SPAD values). [file 12864_2023_9504_MOESM2_ESM.xlsx]

## Sheet: Table S1
Table S1. Variance in the chlorophyll content (SPAD value) in three environments (HB, YY, and YC)
Source	SS	df	MS	F	P-value	F crit
Genetic (G)	33908.9	289	117.332	7.17887	1.67472e-113	1.16709
Environment (E)	3685.81	2	1842.91	112.757	2.86417e-44	3.00607
G×E	15125.2	578	26.1681	1.60108	1.73685e-10	1.13202
Error	14219.3	870	16.344
Total	66939.2	1739
E: Environment; G: Genotype; G×E: Genotype-by-environment interaction; SS: sum of squares of deviation from mean; df: degree of freedom; MS: Mean Square;

## Sheet: Table S2
Table S2. Candidate genes detected by the six GWAS models
Model/Method	QTN/QEI	Chr.	Pos.	R2(%)	Env.	p-value	LOD	Sig.	Candiate genes	Ps	Pe	Functional annotation
MLM	chr10.S_148414947	10	148414947	9.652	HB	1.16×10-6	NA	NA	GRMZM2G400189	148388993	148389460	NA
									GRMZM2G142667	148405004	148409016	Putative uncharacterized protein
									GRMZM2G142718	148408926	148410383	may involve DNA binding, regulation of transcription, zinc ion binding
									GRMZM2G142743	148414628	148417925	N-acetylglucosaminyl-phosphatidylinositol de-N-acetylase
									GRMZM2G142757	148419923	148423736	Putative uncharacterized protein
									GRMZM2G142802	148424594	148425826	stem-specific protein TSJT1
									GRMZM2G440259	148430815	148432736	may involvement protein binding, zinc ion binding
									GRMZM2G142820	148433337	148436573	Putative uncharacterized protein
MLM	chr3.S_4883107	3	4883107	9.469	YC	1.43×10-6	NA	NA	GRMZM2G471089	4861529	4865955	may involve regulation of transcription, transcription factor activity
									AC207740.3_FG005	4877173	4877422	may involve DNA binding, ligand-dependent nuclear receptor activity, regulation of transcription
									GRMZM2G323353	4883129	4888943	Putative uncharacterized protein
									GRMZM2G022651	4894111	4896145	NA
MLM	chr10.S_28506964	10	28506964	10.276	YY	1.38×10-6	NA	NA	NA	NA	NA	NA
BLINK	chr5.S_73045639	5	73045639	NA	YY	7.86×10-7	NA	NA	GRMZM2G029065	73035580	73041267	involve G-protein coupled receptor protein signaling pathway
									GRMZM2G029087	73043899	73046213	Bax inhibitor 1
									GRMZM2G029879	73046934	73048779	Nuc-1 negative regulatory protein
									GRMZM2G030013	73050063	73055695	Putative uncharacterized protein may involve RNA binding
BLINK	chr5.S_209582673	5	209582673	NA	YY	1.14×10-6	NA	NA	GRMZM2G046885	209524640	209532711	MADS-box transcription factor 22Putative uncharacterized protein
									GRMZM2G012178	209568609	209572480	hypothetical protein LOC100191403
									GRMZM2G465430	209582515	209584052	Putative uncharacterized protein
BLINK	chr1.S_258002397	1	258002397	NA	HB	2.97×10-10	NA	NA	GRMZM2G107120	257940723	257954471	NA
									GRMZM2G703998	257952403	257953878	NA
									GRMZM2G055037	257971332	257973180	ubiquitin-protein ligase/ zinc ion binding protein
									GRMZM2G319281	257975550	257977975	acidic leucine-rich nuclear phosphoprotein 32 family member A
									GRMZM2G044762	257994567	257995838	may involve dUTP diphosphatase activity
									GRMZM2G045314	257998950	258005932	GTP binding protein2 (gbp2)
									GRMZM2G046101	258045425	258048187	glucan endo-1,3-beta-glucosidase 7
BLINK	chr9.S_151565818	9	151565818	NA	HB	1.27×10-6	NA	NA	GRMZM2G310155	151560267	151567145	DNA binding proteinPutative uncharacterized protein
									GRMZM2G009869	151572087	151576489	protein serine/threonine kinase activity
									AC149810.2_FG003	151585659	151593495	may involve oxidoreductase activity, ubiquitin thiolesterase activity
									AC149810.2_FG004	151597278	151597925	may involve ABC-type Co2+ transport system, permease component
MLMM	chr5.S_73045639	5	73045639	NA	YY	7.69×10-7	NA	NA	GRMZM2G029065	73035580	73041267	involve G-protein coupled receptor protein signaling pathway
									GRMZM2G029087	73043899	73046213	Bax inhibitor 1
									GRMZM2G029879	73046934	73048779	Nuc-1 negative regulatory protein
									GRMZM2G030013	73050063	73055695	Putative uncharacterized protein may involve RNA binding
MLMM	chr10.S_28506964	10	28506964	NA	YY	1.06×10-6	NA	NA	NA	NA	NA	NA
MLMM	chr1.S_282470596	1	282470596	NA	YC	1.32×10-6	NA	NA	GRMZM5G837018	282462126	282471625	may involve microtubule motor activity, ATP binding
MLMM	chr1.S_258002397	1	258002397	NA	HB	1.48×10-6	NA	NA	GRMZM2G107120	257940723	257954471	NA
									GRMZM2G703998	257952403	257953878	NA
									GRMZM2G055037	257971332	257973180	ubiquitin-protein ligase/ zinc ion binding protein
									GRMZM2G319281	257975550	257977975	acidic leucine-rich nuclear phosphoprotein 32 family member A
									GRMZM2G044762	257994567	257995838	may involve dUTP diphosphatase activity
									GRMZM2G045314	257998950	258005932	GTP binding protein2 (gbp2)
									GRMZM2G046101	258045425	258048187	glucan endo-1,3-beta-glucosidase 7
SUPER	chr5.S_73045639	5	73045639	NA	YY	1.64×10-7	NA	NA	GRMZM2G029065	73035580	73041267	involve G-protein coupled receptor protein signaling pathway
									GRMZM2G029087	73043899	73046213	Bax inhibitor 1
									GRMZM2G029879	73046934	73048779	Nuc-1 negative regulatory protein
									GRMZM2G030013	73050063	73055695	Putative uncharacterized protein may involve RNA binding
SUPER	chr5.S_209582673	5	209582673	NA	YY	2.74×10-7	NA	NA	GRMZM2G046885	209524640	209532711	MADS-box transcription factor 22Putative uncharacterized protein
									GRMZM2G012178	209568609	209572480	hypothetical protein LOC100191403
									GRMZM2G465430	209582515	209584052	Putative uncharacterized protein
SUPER	chr1.S_71333881	1	71333881	NA	YC	7.91×10-7	NA	NA	GRMZM2G149383	71332736	71337389	NA
									GRMZM2G083642	71337320	71340351	SmALL nuclear ribonucleoprotein G
SUPER	chr3.S_137344071	3	137344071	NA	YC	1.31×10-6	NA	NA	GRMZM2G081016	137300524	137303257	involve flavin-containing monooxygenase activity, FAD, NADP or NADPH binding
									GRMZM2G143354	137343465	137351109	Delta-COP Putative uncharacterized protein
									GRMZM2G427713	137387444	137388295	NA
									GRMZM2G163507	137388471	137391025	G-protein coupled receptor protein
									GRMZM2G163514	137393075	137394041	NA
SUPER	chr4.S_42103168	4	42103168	NA	YC	3.84×10-7	NA	NA	GRMZM2G377143	42099748	42100260	NA
									GRMZM2G075496	42101974	42105410	Oxysterol-binding protein OBPa
									GRMZM2G377165	42144894	42148125	C2H2 zinc-finger protein Fragment
									GRMZM2G105901	42150834	42152527	response to freezing
SUPER	chr1.S_46687220	1	46687220	NA	HB	9.83×10-7	NA	NA	GRMZM2G455809	46678942	46680363	involve 2,3-dihydro-2,3-dihydroxybenzoate dehydrogenase activity
									GRMZM2G455828	46687522	46689522	40S ribosomal protein S28
									GRMZM2G010909	46736924	46738122	hypothetical protein LOC100382979
SUPER	chr1.S_258002397	1	258002397	NA	HB	1.70×10-7	NA	NA	GRMZM2G107120	257940723	257954471	NA
									GRMZM2G703998	257952403	257953878	NA
									GRMZM2G055037	257971332	257973180	ubiquitin-protein ligase/ zinc ion binding protein
									GRMZM2G319281	257975550	257977975	acidic leucine-rich nuclear phosphoprotein 32 family member A
									GRMZM2G044762	257994567	257995838	may involve dUTP diphosphatase activity
									GRMZM2G045314	257998950	258005932	GTP binding protein2 (gbp2)
									GRMZM2G046101	258045425	258048187	glucan endo-1,3-beta-glucosidase 7
SUPER	chr5.S_73045639	5	73045639	NA	HB	1.16×10-6	NA	NA	GRMZM2G029065	73035580	73041267	involve G-protein coupled receptor protein signaling pathway
									GRMZM2G029087	73043899	73046213	Bax inhibitor 1
									GRMZM2G029879	73046934	73048779	Nuc-1 negative regulatory protein
									GRMZM2G030013	73050063	73055695	Putative uncharacterized protein may involve RNA binding
SUPER	chr5.S_209582673	5	209582673	NA	HB	3.47×10-7	NA	NA	GRMZM2G046885	209524640	209532711	MADS-box transcription factor 22Putative uncharacterized protein
									GRMZM2G012178	209568609	209572480	hypothetical protein LOC100191403
									GRMZM2G465430	209582515	209584052	Putative uncharacterized protein
SUPER	chr5.S_215364939	5	215364939	NA	HB	7.55×10-7	NA	NA	GRMZM5G897740	215320399	215321009	hypothetical protein LOC100384188
									GRMZM2G079013	215339270	215352683	Putative uncharacterized protein
									GRMZM2G078887	215357758	215359241	involve structural constituent of ribosome
									GRMZM2G376595	215364418	215380679	involve phosphatidylcholine-sterol O-acyltransferase activity
SUPER	chr6.S_164551394	6	164551394	NA	HB	1.51×10-6	NA	NA	GRMZM2G031053	164499230	164506444	involve GTPase activity
									GRMZM2G030710	164519768	164525033	response to hormone stimulus
									GRMZM2G022065	164532344	164535488	hypothetical protein LOC100192832
									GRMZM2G021794	164551086	164552313	fasciclin-like arabinogalactan protein 7
									GRMZM2G318180	164557823	164558427	Grx_I1 - glutaredoxin subgroup III
									GRMZM2G021549	164559939	164566999	response to freezing
									GRMZM2G021470	164567075	164568298	hypothetical protein LOC100276926
									GRMZM2G020928	164573034	164575854	Splicing factor U2af 38 kDa subunit
									GRMZM2G020814	164578033	164584497	Transcribed locus, strongly similar to XP_002440252.1 hypothetical protein SORBIDRAFT_09g028540 [Sorghum bicolor]
									GRMZM2G020661	164584776	164586604	ras-related protein Rab11B
SUPER	chr9.S_110657959	9	110657959	NA	HB	2.53×10-7	NA	NA	GRMZM2G110408	110657203	110661628	Nucleoside triphosphatase involve chlorophyllide biosynthesis
			110657203						GRMZM2G110646	110705986	110711388	phosphatidylinositol synthase
SUPER	chr9.S_110659989	9	110659989	NA	HB	9.31×10-7	NA	NA	GRMZM2G110408	110657203	110661628	Nucleoside triphosphatase involve chlorophyllide biosynthesis
									GRMZM2G110646	110705986	110711388	phosphatidylinositol synthase
SUPER	chr2.S_177872888	2	177872888	NA	BLUP	1.42×10-6	NA	NA	GRMZM5G869299	177872301	177874932	hypothetical protein LOC100274346
									GRMZM2G416216	177897419	177899409	hypothetical protein LOC100384078
SUPER	chr2.S_185604834	2	185604834	NA	BLUP	7.78×10-7	NA	NA	GRMZM2G134761	185581103	185583362	hypothetical protein LOC100277680
									GRMZM2G134866	185585681	185587743	hypothetical protein LOC100277696
									GRMZM2G376542	185599760	185605188	hypothetical protein LOC100381521
									GRMZM2G376548	185607624	185608848	Transcribed locus
									GRMZM2G077718	185611282	185612173	NA
									GRMZM2G335419	185644520	185646189	Clathrin assembly protein
SUPER	chr2.S_218342905	2	218342905	NA	BLUP	4.16×10-7	NA	NA	GRMZM2G453845	218344969	218348242	involve cysteine-type peptidase activity
									GRMZM2G151905	218348531	218360776	involve protein transporter activity
									GRMZM2G151975	218361014	218363054	fertility restorer
									GRMZM2G151979	218363565	218365361	NA
SUPER	chr4.S_39596039	4	39596039	NA	BLUP	6.33×10-7	NA	NA	GRMZM2G059432	39546176	39552917	hypothetical protein LOC100192704
									GRMZM2G059544	39557305	39558529	IAA25 - auxin-responsive Aux/IAA family member
									GRMZM2G135526	39593246	39595803	hypothetical protein LOC100274499
									GRMZM2G135547	39596593	39600245	response to freezing
									GRMZM2G135568	39600570	39604939	intracellular protein transporter
SUPER	chr4.S_72172288	4	72172288	NA	BLUP	7.88×10-7	NA	NA	NA	NA	NA	NA
SUPER	chr4.S_72242171	4	72242171	NA	BLUP	1.66×10-6	NA	NA	GRMZM2G157343	72228201	72228994	Transcribed locus
									GRMZM2G157357	72235482	72236113	Transcribed locus
									GRMZM2G457193	72242677	72243937	NA
SUPER	chr4.S_233030973	4	233030973	NA	BLUP	1.51×10-6	NA	NA	GRMZM5G876160	232999858	233005287	NA
									GRMZM2G165817	233024312	233031203	involve nucleoside-triphosphatase activity
									GRMZM2G012393	233068180	233071343	F-box protein interaction domain containing protein
SUPER	chr5.S_73045639	5	73045639	NA	BLUP	1.34×10-6	NA	NA	GRMZM2G029065	73035580	73041267	involve G-protein coupled receptor protein signaling pathway
									GRMZM2G029087	73043899	73046213	Bax inhibitor 1
									GRMZM2G029879	73046934	73048779	Nuc-1 negative regulatory protein
									GRMZM2G030013	73050063	73055695	Putative uncharacterized protein may involve RNA binding
SUPER	chr5.S_139808360	5	139808360	NA	BLUP	1.12×10-6	NA	NA	GRMZM2G092154	139762213	139767914	hypothetical protein LOC100383395
									GRMZM2G455440	139810068	139810772	hypothetical protein LOC100276136
									GRMZM2G300841	139830322	139836901	sec20 family protein
SUPER	chr5.S_209582673	5	209582673	NA	BLUP	1.14×10-6	NA	NA	GRMZM2G046885	209524640	209532711	MADS-box transcription factor 22Putative uncharacterized protein
									GRMZM2G012178	209568609	209572480	hypothetical protein LOC100191403
									GRMZM2G465430	209582515	209584052	Putative uncharacterized protein
SUPER	chr5.S_215364939	5	215364939	NA	BLUP	6.43×10-7	NA	NA	GRMZM5G897740	215320399	215321009	hypothetical protein LOC100384188
									GRMZM2G079013	215339270	215352683	Putative uncharacterized protein
									GRMZM2G078887	215357758	215359241	involve structural constituent of ribosome
									GRMZM2G376595	215364418	215380679	involve phosphatidylcholine-sterol O-acyltransferase activity
SUPER	chr6.S_147877403	6	147877403	NA	BLUP	1.10×10-6	NA	NA	GRMZM2G180328	147868257	147870276	hypothetical protein LOC100216773
									GRMZM2G018971	147876987	147881012	NA
									GRMZM2G456512	147883617	147887710	NA
									GRMZM2G153075	147900966	147905245	F-box/LRR-repeat protein 2
									GRMZM2G153333	147908766	147912501	Transcribed locus, moderately similar to XP_002439827.1 hypothetical protein SORBIDRAFT_09g020850 [Sorghum bicolor]
									GRMZM2G153358	147913391	147916344	seven-transmembrane-domain protein 1
									GRMZM2G456568	147921021	147925808	NA
									GRMZM2G701177	147927021	147927813	NA
SUPER	chr9.S_110657959	9	110657959	NA	BLUP	6.91×10-7	NA	NA	GRMZM2G110408	110657203	110661628	Nucleoside triphosphatase involve chlorophyllide biosynthesis
									GRMZM2G110646	110705986	110711388	phosphatidylinositol synthase
SUPER	chr9.S_110659989	9	110659989	NA	BLUP	1.74×10-6	NA	NA	GRMZM2G110408	110657203	110661628	Nucleoside triphosphatase involve chlorophyllide biosynthesis
			110661628						GRMZM2G110646	110705986	110711388	phosphatidylinositol synthase
FarmCPU	chr5.S_73045639	5	73045639	NA	YY	7.86×10-7	NA	NA	GRMZM2G029065	73035580	73041267	involve G-protein coupled receptor protein signaling pathway
									GRMZM2G029087	73043899	73046213	Bax inhibitor 1
									GRMZM2G029879	73046934	73048779	Nuc-1 negative regulatory protein
									GRMZM2G030013	73050063	73055695	Putative uncharacterized protein may involve RNA binding
FarmCPU	chr5.S_209582673	5	209582673	NA	YY	1.14×10-6	NA	NA	GRMZM2G046885	209524640	209532711	MADS-box transcription factor 22Putative uncharacterized protein
									GRMZM2G012178	209568609	209572480	hypothetical protein LOC100191403
									GRMZM2G465430	209582515	209584052	Putative uncharacterized protein
FarmCPU	chr1.S_258002397	1	258002397	NA	HB	6.92×10-7	NA	NA	GRMZM2G107120	257940723	257954471	NA
									GRMZM2G703998	257952403	257953878	NA
									GRMZM2G055037	257971332	257973180	ubiquitin-protein ligase/ zinc ion binding protein
									GRMZM2G319281	257975550	257977975	acidic leucine-rich nuclear phosphoprotein 32 family member A
									GRMZM2G044762	257994567	257995838	may involve dUTP diphosphatase activity
									GRMZM2G045314	257998950	258005932	GTP binding protein2 (gbp2)
									GRMZM2G046101	258045425	258048187	glucan endo-1,3-beta-glucosidase 7
FarmCPU	chr9.S_110657959	9	110657959	NA	HB	1.27×10-6	NA	NA	GRMZM2G110408	110657203	110661628	Nucleoside triphosphatase involve chlorophyllide biosynthesis
									GRMZM2G110646	110705986	110711388	phosphatidylinositol synthase
3VmrMLM-S	chr1.S_34808335	1	34808335	2.3128	YY	6.90×10-10	8.2626	SIG	GRMZM2G087275	34821545	34826523	involve pyridoxal phosphate binding
3VmrMLM-S	chr1.S_195186450	1	195186450	4.7934	YY	1.44×10-9	7.9507	SIG	AC209698.3_FG004	195144976	195145377	protein homooligomerization
									GRMZM2G064962	195146468	195151440	glycerophosphodiester phosphodiesterase
									GRMZM2G054252	195185126	195188536	NAC domain-containing protein 68
3VmrMLM-S	chr1.S_225656027	1	225656027	1.524	YY	1.07×10-6	5.1676	SUG	GRMZM2G081148	225654763	225667598	Cytochrome b561
									GRMZM2G412630	225684335	225684595	Hypothetical protein LOC100274947
3VmrMLM-S	chr1.S_244341239	1	244341239	1.1925	YY	7.41×10-6	4.3613	SUG	NA	NA	NA	NA
3VmrMLM-S	chr2.S_150226208	2	150226208	3.7969	YY	5.11×10-11	9.3666	SIG	GRMZM5G874578	150231469	150231858	hypothetical protein LOC100280139
3VmrMLM-S	chr3.S_14928317	3	14928317	3.6787	YY	1.64×10-11	9.8488	SIG	GRMZM2G088443	14928544	14930691	hypothetical protein LOC100382374
									GRMZM2G383303	14942402	14942753	Putative uncharacterized protein
								SIG	GRMZM2G088371	14968364	14968969	may involve nutrient reservoir activity
3VmrMLM-S	chr3.S_134913907	3	134913907	4.1689	YY	2.24×10-14	12.662	SIG	GRMZM2G512386	134867841	134871036	hypothetical protein LOC100216793
									GRMZM5G813244	134868447	134869337	NA
									GRMZM2G433067	134875508	134876190	NA
									GRMZM2G076657	134914898	134922903	SPF1-like DNA-binding protein
									GRMZM2G349187	134951671	134953583	involve electron carrier activity
									GRMZM2G391892	134959733	134960300	Hypothetical protein LOC100273502
3VmrMLM-S	chr3.S_135174354	3	135174354	1.8253	YY	1.33×10-8	7.01	SIG	GRMZM2G476175	135126756	135127527	NA
									GRMZM2G025528	135170915	135174717	Ureide permease 2
									GRMZM2G150521	135219277	135223126	glycine-rich RNA-binding protein 7
									GRMZM2G150478	135223107	135230635	hypothetical protein LOC100278260
3VmrMLM-S	chr3.S_156397191	3	156397191	1.8242	YY	2.05×10-9	7.8017	SIG	GRMZM2G173534	156362362	156365307	Inducer of CBF expression 2
									GRMZM2G300862	156395263	156399985	involve cellular amino acid biosynthetic process
									AC212185.3_FG004	156403519	156404384	NA
									GRMZM2G121123	156429301	156434135	regulation of translational initiation
3VmrMLM-S	chr3.S_175629632	3	175629632	2.3416	YY	1.02×10-5	4.2274	SUG	GRMZM2G149617	175571565	175589373	Sterol 3-beta-glucosyltransferase
									GRMZM5G858197	175629682	175632846	G-box-binding factor 4
									GRMZM5G893764	175633118	175637510	Hypothetical protein LOC100273832
3VmrMLM-S	chr4.S_142385677	4	142385677	1.2693	YY	4.54×10-12	10.3969	SIG	GRMZM2G459645	142384197	142386425	hypothetical protein LOC100274783
3VmrMLM-S	chr4.S_236024075	4	236024075	2.5363	YY	8.49×10-12	10.1303	SIG	GRMZM2G023191	235993274	235993810	involve CTP biosynthetic process
									GRMZM2G463887	236012675	236013130	NA
									GRMZM2G163679	236021948	236022484	involve CTP biosynthetic process
									GRMZM2G163683	236023117	236025051	involve fatty acid biosynthetic process
3VmrMLM-S	chr5.S_25713200	5	25713200	2.8867	YY	6.05×10-10	8.3185	SIG	GRMZM2G177314	25713468	25717083	ATP-binding cassette sub-family G member 2
3VmrMLM-S	chr5.S_209582673	5	209582673	4.6346	YY	2.52×10-45	43.3493	SIG	GRMZM2G046885	209524640	209532711	MADS-box transcription factor 22Putative uncharacterized protein
									GRMZM2G012178	209568609	209572480	hypothetical protein LOC100191403
									GRMZM2G465430	209582515	209584052	Putative uncharacterized protein
3VmrMLM-S	chr6.S_56217375	6	56217375	2.566	YY	2.75×10-11	9.63	SIG	GRMZM2G385287	56216948	56219146	60S ribosomal protein L9
									AC205605.3_FG002	56220287	56220994	NA
3VmrMLM-S	chr6.S_159384191	6	159384191	1.1809	YY	1.84×10-10	8.8232	SIG	GRMZM2G033971	159376172	159377998	involve catalytic activity
									GRMZM2G331833	159379755	159386097	involve nucleoside-triphosphatase activity
									AC218148.2_FG008	159379904	159381904	hypothetical protein LOC100279827
									GRMZM5G816110	159398666	159401207	serine acetyltransferase3 (sat3)
									GRMZM2G421791	159430959	159435222	involve actin binding
3VmrMLM-S	chr8.S_17382548	8	17382548	2.1535	YY	1.79×10-8	6.8869	SIG	GRMZM2G119230	17370948	17371391	NA
									GRMZM5G893381	17374877	17377796	involve protein binding
									GRMZM2G062069	17380160	17383660	Hypothetical protein LOC100277194
									GRMZM2G061969	17388792	17393555	involve phosphatidylcholine metabolic process
									GRMZM2G364129	17395313	17398611	NA
									GRMZM2G061932	17420296	17421579	Lipase/lipooxygenase, PLAT/LH2
									GRMZM2G061735	17422102	17426460	hypothetical protein LOC100275297
3VmrMLM-S	chr8.S_165990184	8	165990184	2.0021	YY	2.96×10-8	6.6742	SIG	GRMZM2G148773	165976530	165985678	Transcribed locus
									GRMZM2G148783	165987964	165991134	Transcribed locus
									GRMZM2G148800	165993687	165995931	involve oligopeptide transport
3VmrMLM-S	chr8.S_174316462	8	174316462	1.0845	YY	1.08×10-6	5.1636	SUG	GRMZM2G449165	174271215	174274365	vascular plant one zinc finger protein
									GRMZM2G148985	174276790	174282847	heat- and acid-stable phosphoprotein
									GRMZM2G149031	174287952	174290752	hypothetical protein LOC100381714
									GRMZM2G149093	174291686	174294351	hypothetical protein LOC100272592
									GRMZM2G149104	174297682	174298281	hypothetical protein LOC100275024
									GRMZM2G149105	174306169	174306927	Putative uncharacterized protein
									GRMZM2G470499	174322440	174326592	involve protein serine/threonine kinase activity
									GRMZM5G821437	174328855	174330090	NA
									GRMZM2G470569	174328855	174330090	NA
3VmrMLM-S	chr9.S_126633069	9	126633069	1.4386	YY	3.36×10-11	9.5456	SIG	GRMZM2G044858	126596789	126600349	Transposon protein
									GRMZM2G510387	126601908	126602426	Putative uncharacterized protein
									GRMZM2G331154	126630634	126643659	Putative uncharacterized protein
									GRMZM2G011520	126671626	126675008	hypothetical protein LOC100277184
									GRMZM2G310321	126675364	126676737	involve cytochrome complex assembly
3VmrMLM-S	chr9.S_128319622	9	128319622	1.4441	YY	3.02×10-8	6.6653	SIG	GRMZM2G021483	128301287	128318561	NA
									GRMZM2G309995	128319324	128320427	aspartic acid-rich protein
3VmrMLM-S	chr10.S_12754330	10	12754330	3.5891	YY	8.91×10-17	15.0265	SIG	GRMZM2G137407	12712999	12714930	involve protein serine/threonine kinase activity
									GRMZM2G063394	12744140	12754513	ubiquitin ligase complex
									GRMZM5G802395	12791049	12791282	Putative uncharacterized protein
3VmrMLM-S	chr10.S_65425046	10	65425046	0.9663	YY	1.14×10-4	3.2327	SUG	GRMZM2G020254	65416247	65418035	involve sequence-specific DNA binding
									GRMZM2G020054	65424541	65425836	involve regulation of transcription
									GRMZM2G074489	65473957	65488861	catalytic activity
3VmrMLM-S	chr10.S_109895910	10	109895910	2.1062	YY	4.29×10-8	6.5181	SUG	GRMZM2G122437	109894340	109896644	involve metal ion transport
3VmrMLM-S	chr1.S_274280041	1	274280041	2.8666	YC	1.18×10-12	10.9716	SIG	GRMZM2G418263	274237201	274243140	NA
									GRMZM2G033135	274243952	274267364	phosphotransferase activity, alcohol group as acceptor
									GRMZM2G135283	274275100	274280175	Serine hydroxymethyltransferase (EC 2.1.2.1)
									GRMZM5G852097	274281401	274283212	NA
									GRMZM2G008517	274306110	274306933	NA
3VmrMLM-S	chr1.S_282470596	1	282470596	1.0652	YC	4.36×10-9	7.4826	SIG	GRMZM5G837018	282462126	282471625	may involve microtubule motor activity, ATP binding
3VmrMLM-S	chr2.S_12241319	2	12241319	2.4769	YC	8.83×10-19	17.0041	SIG	GRMZM2G041223	12195366	12200646	putative growth-regulating factor 6
									GRMZM2G041407	12201539	12202354	NA
									GRMZM2G702934	12217105	12217830	NA
									GRMZM2G417866	12230267	12232218	NA
									GRMZM2G374203	12251240	12258971	response to freezing
									GRMZM5G856943	12261261	12266117	hypothetical protein LOC100273664
									GRMZM2G074743	12267202	12268962	alternative oxidase AOX3 precursor
3VmrMLM-S	chr2.S_63946197	2	63946197	1.2763	YC	2.46×10-8	6.7519	SIG	GRMZM2G123940	63939533	63943282	serine carboxypeptidase K10B2.2
									GRMZM2G556667	63943483	63944471	NA
									AC196489.3_FG002	63944481	63944981	60S ribosomal protein L12
									GRMZM2G096717	63946744	63947690	Hypothetical protein LOC100275321
									GRMZM2G399641	63958107	63959550	NA
3VmrMLM-S	chr2.S_204078605	2	204078605	4.1233	YC	9.80×10-10	8.1138	SIG	GRMZM2G365250	204030315	204032638	involve actin binding
									GRMZM2G087662	204076920	204078957	hypothetical protein LOC100279028
									GRMZM2G087625	204080024	204082820	involve protein serine/threonine kinase activity
									GRMZM2G140231	204116816	204119629	involve protein serine/threonine kinase activity
3VmrMLM-S	chr2.S_207844292	2	207844292	3.7156	YC	4.73×10-17	15.298	SIG	GRMZM2G130773	207829497	207833427	mTERF family protein
									GRMZM2G431309	207837259	207841334	Chitin-inducible gibberellin-responsive protein 2
									GRMZM2G130854	207841392	207847758	hypothetical protein LOC100382344
3VmrMLM-S	chr3.S_5574005	3	5574005	3.0855	YC	1.85×10-12	10.7784	SIG	AC209718.1_FG009	5565724	5567649	NA
									GRMZM2G445057	5567774	5571576	Phosphopantothenoylcysteine decarboxylase
									GRMZM2G143246	5571644	5577275	involve ATP-dependent helicase activity
									GRMZM2G143235	5580132	5586653	involve electron carrier activity
									GRMZM2G143165	5595065	5596815	Ectonucleotide pyrophosphatase/phosphodiesterase 1
3VmrMLM-S	chr3.S_17284190	3	17284190	2.1062	YC	2.77×10-8	6.7012	SIG	GRMZM5G871336	17258530	17263071	hypothetical protein LOC100276061
									GRMZM5G839422	17283411	17289344	inner membrane protein ALBINO3
3VmrMLM-S	chr3.S_166668935	3	166668935	1.6227	YC	4.96×10-7	5.4892	SUG	GRMZM2G176542	166662594	166670527	NA
									GRMZM2G176570	166671893	166675789	NA
									GRMZM2G176576	166689695	166692415	glycosyltransferase
3VmrMLM-S	chr4.S_25748244	4	25748244	2.1461	YC	2.64×10-6	4.7902	SUG	GRMZM5G866067	25719600	25720223	NA
									GRMZM2G176173	25742541	25743695	hypothetical protein LOC100383826
									GRMZM2G147726	25786864	25797883	ADP-ribosylation factor 3
3VmrMLM-S	chr4.S_128492353	4	128492353	3.2996	YC	9.04×10-18	16.0071	SIG	GRMZM2G518963	128491668	128492630	Transcribed locus
3VmrMLM-S	chr4.S_231036339	4	231036339	2.4638	YC	6.01×10-7	5.4089	SUG	GRMZM2G343139	231033972	231043836	involve dicarboxylic acid transport
									GRMZM2G040679	231070089	231070538	response to freezing
3VmrMLM-S	chr4.S_233763894	4	233763894	1.7493	YC	2.08×10-9	7.7952	SIG	GRMZM2G056867	233757001	233761175	hypothetical protein LOC100276605
								SIG	GRMZM2G056920	233762475	233765229	bacterial-type flagellum hook, structural constituent of cell wALL
									AC204231.3_FG010	233769445	233771085	NA
									GRMZM2G063909	233800183	233811237	involve transferase activity, transferring acyl groups, acyl groups converted into alkyl on transfer
3VmrMLM-S	chr5.S_190752068	5	190752068	1.7524	YC	3.84×10-13	11.4496	SIG	GRMZM2G031952	190734008	190738904	ELMO domain-containing protein 2
									GRMZM2G171406	190745409	190748779	hypothetical protein LOC100217229
									GRMZM2G171444	190751995	190754841	50S ribosomal protein L19
3VmrMLM-S	chr6.S_144705810	6	144705810	2.0994	YC	5.74×10-16	14.2291	SIG	GRMZM5G849275	144668228	144668416	Putative uncharacterized protein
									GRMZM2G153119	144678825	144681526	involve oxidoreductase activity
									GRMZM2G153103	144704958	144708231	hypothetical protein LOC100272555
									GRMZM5G866861	144725507	144734847	preprotein translocase secY subunit
3VmrMLM-S	chr6.S_166053633	6	166053633	1.8455	YC	1.35×10-4	3.1628	SUG	GRMZM2G026013	166051908	166055277	peroxin Pex14, peroxisome
									GRMZM2G026188	166072020	166072887	hypothetical protein LOC100277384
									GRMZM2G325850	166077055	166078403	GATA transcription factor 19
3VmrMLM-S	chr7.S_2960899	7	2960899	1.8725	YC	1.27×10-8	7.0295	SIG	GRMZM2G470010	2914483	2916402	involve galactoside 2-alpha-L-fucosyltransferase activity
									GRMZM2G145654	2951650	2952605	hypothetical protein LOC100274740
									GRMZM2G145633	2957249	2961041	hypothetical protein LOC100216877
									GRMZM2G350205	2961703	2967308	hypothetical protein LOC100382699
									GRMZM2G044060	2997300	3007755	binding||hypothetical protein LOC100382771
									GRMZM2G044174	3008408	3009367	hypothetical protein LOC100275455
3VmrMLM-S	chr8.S_967295	8	967295	1.5473	YC	1.27×10-9	8.0037	SIG	GRMZM2G387528	935667	938714	hypothetical protein LOC100279991
3VmrMLM-S	chr8.S_16166341	8	16166341	1.2399	YC	1.58×10-10	8.8885	SIG	GRMZM5G869161	16164364	16164876	Putative uncharacterized protein
									AC212565.3_FG001	16166029	16166694	Histone H4
3VmrMLM-S	chr8.S_169692466	8	169692466	1.9275	YC	1.26×10-5	4.142	SUG	GRMZM2G058024	169642473	169646603	involve iron ion binding
									GRMZM2G311220	169657383	169664344	calcium-dependent protein kinase, isoform AK1
									GRMZM5G897342	169666975	169669391	selT-like protein
									GRMZM5G863107	169678901	169679059	Putative uncharacterized protein
									GRMZM2G484919	169680677	169681004	NA
									GRMZM2G046293	169687603	169688894	transferase activity, transferring phosphorus-containing groups
									GRMZM2G046418	169691316	169694676	involve apoptosis
3VmrMLM-S	chr9.S_126018958	9	126018958	5.4163	YC	4.50×10-14	12.364	SIG	GRMZM2G128301	125997833	125998439	female gametophyte-specific protein ES3 precursor
									GRMZM2G170843	126016122	126022567	ubiquilin-1
									GRMZM2G591258	126032971	126053067	involve intracellular protein transport
3VmrMLM-S	chr10.S_7357659	10	7357659	2.5959	YC	4.21×10-7	5.558	SUG	AC191279.2_FG001	7312893	7313774	involve regulation of transcription
									AC191279.2_FG003	7323515	7324603	involve regulation of transcription
									AC187843.3_FG010	7347403	7348533	involve regulation of transcription
									GRMZM2G007680	7355152	7358182	NA
									AC187843.3_FG001	7368378	7370449	involve regulation of transcription
									GRMZM2G326663	7393646	7396155	involve serine-type peptidase activity
									GRMZM2G024499	7398240	7426996	hypothetical protein LOC100276865
3VmrMLM-S	chr1.S_25147299	1	25147299	3.9082	HB	1.70×10-10	8.8561	SIG	GRMZM2G023364	25101392	25102254	NA
									GRMZM2G326869	25104486	25108224	involve RNA binding
									GRMZM2G376074	25150275	25171105	involve ubiquitin-dependent protein catabolic process
									GRMZM2G077045	25171943	25180175	involve regulation of transcription
3VmrMLM-S	chr1.S_240765381	1	240765381	1.3922	HB	1.23×10-5	4.1524	SUG	GRMZM2G056989	240715608	240717322	NA
									GRMZM2G057093	240756823	240757956	hydrolase activity, hydrolyzing O-glycosyl compounds
									GRMZM2G162505	240766113	240767264	chitinase 2
									GRMZM2G162508	240783354	240787496	fatty acid elongase
3VmrMLM-S	chr1.S_285077317	1	285077317	1.0015	HB	3.35×10-8	6.6222	SIG	GRMZM2G361220	285060087	285064322	AP-1 complex subunit sigma-2
									GRMZM2G058261	285068932	285071963	deoxyribodipyrimidine photolyase
									GRMZM2G519210	285074425	285077363	involve multicellular organismal development
									GRMZM2G058414	285093777	285095515	involve threonine metabolic process
									GRMZM2G058496	285108942	285112815	hypothetical protein LOC100277009
									GRMZM2G058584	285124791	285129572	Histidinol dehydrogenase (EC 1.1.1.23)
3VmrMLM-S	chr2.S_27999333	2	27999333	2.7123	HB	2.74×10-14	12.5757	SIG	GRMZM2G079683	27954426	27955542	hypothetical protein LOC100276955
									GRMZM2G122614	27979219	27980618	response to hormone stimulus
									GRMZM2G122618	27993673	27999545	hypothetical protein LOC100192570
									GRMZM2G471931	28002262	28006292	NA
									GRMZM2G171372	28034741	28037662	hypothetical protein LOC100193568
									GRMZM2G118345	28048958	28052061	phenylalanine ammonia-lyase
3VmrMLM-S	chr2.S_207386331	2	207386331	2.141	HB	3.37×10-16	14.4563	SIG	AC194970.5_FG004	207352016	207363462	NA
									GRMZM2G022213	207378432	207381977	hypothetical protein LOC100383144
									GRMZM2G022242	207384991	207386776	transferase, transferring hexosyl groups
									GRMZM2G022266	207400496	207402206	transferase, transferring glycosyl groups
3VmrMLM-S	chr3.S_113480155	3	113480155	1.4118	HB	7.24×10-6	4.3712	SUG	GRMZM2G062080	113430819	113432188	NA
									GRMZM2G395549	113433909	113471380	involve vesicle-mediated transport
									GRMZM2G093347	113472963	113480259	Adenine phosphoribosyltransferase 1
3VmrMLM-S	chr3.S_175635268	3	175635268	3.1237	HB	9.04×10-10	8.148	SIG	GRMZM2G149617	175571565	175589373	Sterol 3-beta-glucosyltransferase
									GRMZM5G858197	175629682	175632846	G-box-binding factor 4
									GRMZM5G893764	175633118	175637510	Hypothetical protein LOC100273832
3VmrMLM-S	chr3.S_183263435	3	183263435	3.2047	HB	6.62×10-8	6.3352	SUG	GRMZM2G402618	183236038	183239409	NA
									GRMZM2G105283	183255168	183257231	hypothetical protein LOC100191202
									GRMZM2G105307	183259255	183263602	Putative uncharacterized protein
									GRMZM2G333726	183304206	183304828	NA
									GRMZM2G032958	183311942	183313078	NA
3VmrMLM-S	chr3.S_187926480	3	187926480	1.9124	HB	3.50×10-7	5.6359	SUG	AC213654.3_FG004	187897013	187898101	NA
									AC213654.3_FG003	187901801	187902343	hypothetical protein LOC100277963
									GRMZM5G859195	187922271	187927591	4-diphosphocytidyl-2-C-methyl-D-erythritol kinase
									AC213654.3_FG001	187930046	187931023	hypothetical protein LOC100194242
3VmrMLM-S	chr3.S_202254956	3	202254956	1.5355	HB	4.51×10-12	10.3994	SIG	AC213769.3_FG001	202223602	202225170	involve apoptosis
									GRMZM2G116271	202254193	202256934	involve nucleoside-triphosphatase activity
									GRMZM2G116282	202257167	202260653	plasminogen activator inhibitor 1 RNA-binding protein
									GRMZM2G418004	202283138	202298221	involve copper ion binding
3VmrMLM-S	chr4.S_233763894	4	233763894	1.729	HB	5.88×10-9	7.356	SIG	GRMZM2G056867	233757001	233761175	hypothetical protein LOC100276605
									GRMZM2G056920	233762475	233765229	bacterial-type flagellum hook, structural constituent of cell wALL
									AC204231.3_FG010	233769445	233771085	NA
									GRMZM2G063909	233800183	233811237	involve transferase activity, transferring acyl groups, acyl groups converted into alkyl on transfer
3VmrMLM-S	chr6.S_100766475	6	100766475	4.6469	HB	1.02×10-8	7.122	SIG	GRMZM2G154293	100744410	100748468	NA
3VmrMLM-S	chr8.S_14075317	8	14075317	1.9875	HB	3.47×10-10	8.5544	SIG	GRMZM2G415170	14063731	14064669	NA
									GRMZM2G011213	14068425	14071142	mitochondrial glycoprotein
									GRMZM2G011031	14071917	14076010	hypothetical protein LOC100276063
									GRMZM2G010929	14084173	14089666	involve regulation of transcription
									GRMZM2G010422	14093870	14098864	hypothetical protein LOC100273651
									GRMZM2G010315	14099597	14109108	hypothetical protein LOC100383901
3VmrMLM-S	chr9.S_86060928	9	86060928	1.6739	HB	1.04×10-6	5.1781	SUG	GRMZM2G056109	85996454	86058048	involve protein serine/threonine kinase activity
									GRMZM2G128754	86102262	86103376	NA
3VmrMLM-S	chr9.S_111331253	9	111331253	3.7629	HB	5.59×10-7	5.4398	SUG	NA	NA	NA	NA
3VmrMLM-S	chr9.S_136702422	9	136702422	2.3027	HB	8.01×10-24	21.9924	SIG	GRMZM2G443785	136701032	136703144	transferase, transferring glycosyl groups
3VmrMLM-S	chr9.S_138900737	9	138900737	3.7392	HB	7.65×10-12	10.1743	SIG	GRMZM2G347717	138880653	138884036	involve 3-beta-hydroxy-delta5-steroid dehydrogenase activity
									GRMZM2G049318	138884343	138885504	NA
									GRMZM2G049322	138886473	138893109	hypothetical protein LOC100274687
									GRMZM2G049340	138895890	138900908	hypothetical protein LOC100191162
									AC233939.1_FG004	138945494	138945923	plant-specific domain TIGR01589 family protein
3VmrMLM-S	chr10.S_10826683	10	10826683	4.3862	HB	7.19×10-22	20.0588	SIG	GRMZM2G005848	10785657	10803355	involve GTPase activity
									GRMZM5G807054	10806152	10817877	hydrolase activity, acting on carbon-nitrogen (but not peptide) bonds, in linear amides
									GRMZM5G803992	10819604	10825614	DNA-directed RNA polymerase II 8.2 kDa polypeptide
									GRMZM2G418432	10826331	10829269	involve protein serine/threonine kinase activity
									GRMZM2G536835	10844399	10844810	hypothetical protein ZemaCp068
3VmrMLM-S	chr10.S_144467486	10	144467486	3.1544	HB	1.31×10-9	7.99	SIG	GRMZM2G443836	144436442	144440865	NA
									GRMZM2G143102	144443988	144446585	transferase, transferring glycosyl groups
									GRMZM2G443819	144446992	144450060	NA
									GRMZM2G143071	144451012	144459208	hypothetical protein LOC100383507
									GRMZM2G143035	144461995	144463334	NA
									GRMZM2G037226	144468742	144471037	RNA-binding protein AKIP1
									GRMZM2G037461	144471291	144471512	NA
3VmrMLM-S	chr1.S_2694039	1	2694039	2.0553	BLUP	1.20×10-7	6.0852	SUG	GRMZM2G035377	2657650	2660198	hypothetical protein LOC100381534
									GRMZM2G085691	2685919	2692352	ubiquitin ligase complex
									GRMZM2G388684	2692901	2694270	xyloglucan endotransglucosylase/hydrolase protein 32
									GRMZM2G085827	2727732	2736340	4-phosphopantetheinyl transferase sfp
									GRMZM2G085872	2736650	2741182	integral to membrane
									GRMZM2G085885	2741608	2750630	Peptidyl-prolyl cis-trans isomerase, cyclophilin-type family protein
									GRMZM2G086242	2742373	2747035	integral to membrane
3VmrMLM-S	chr1.S_25147299	1	25147299	1.3483	BLUP	4.94×10-5	3.5766	SUG	GRMZM2G023364	25101392	25102254	NA
									GRMZM2G326869	25104486	25108224	involve RNA binding
									GRMZM2G376074	25150275	25171105	involve ubiquitin-dependent protein catabolic process
									GRMZM2G077045	25171943	25180175	involve regulation of transcription
3VmrMLM-S	chr1.S_35654910	1	35654910	3.0944	BLUP	8.21×10-26	23.9635	SIG	GRMZM2G050825	35654554	35661876	involve heat shock protein binding
3VmrMLM-S	chr3.S_134791581	3	134791581	2.0109	BLUP	8.17×10-8	6.2467	SUG	GRMZM2G005205	134764242	134771232	Histone deacetylase 6Putative uncharacterized protein
									AC191562.3_FG008	134779903	134780343	NA
									GRMZM2G005419	134790781	134792420	hypothetical protein LOC100275768
									GRMZM2G005540	134793682	134794516	Transcribed locus
3VmrMLM-S	chr3.S_168233617	3	168233617	1.9474	BLUP	4.51×10-21	19.2694	SIG	GRMZM5G815894	168231994	168235001	60S ribosomal protein L5-1
3VmrMLM-S	chr3.S_169515344	3	169515344	2.4618	BLUP	5.34×10-7	5.4583	SUG	AC214743.3_FG001	169518667	169519422	involve protein amino acid phosphorylation
									AC214743.3_FG002	169539198	169540145	involve protein amino acid phosphorylation
3VmrMLM-S	chr4.S_233763894	4	233763894	3.4919	BLUP	1.91×10-17	15.6853	SIG	GRMZM2G056867	233757001	233761175	hypothetical protein LOC100276605
									GRMZM2G056920	233762475	233765229	bacterial-type flagellum hook, structural constituent of cell wALL
									AC204231.3_FG010	233769445	233771085	NA
									GRMZM2G063909	233800183	233811237	involve transferase activity, transferring acyl groups, acyl groups converted into alkyl on transfer
3VmrMLM-S	chr5.S_4257819	5	4257819	1.8826	BLUP	3.54×10-5	3.7146	SUG	AC182413.4_FG002	4210801	4214221	NA
									GRMZM2G004356	4217351	4222264	BHLH transcription factor
									GRMZM2G007063	4253373	4257134	opaque2 heterodimerizing protein2
									GRMZM2G305254	4257767	4266977	involve GTPase activity
									GRMZM2G007695	4268599	4271215	60S ribosomal protein L4
									GRMZM2G007867	4273832	4278909	hypothetical protein LOC100192548
									GRMZM5G801939	4303436	4304491	NA
3VmrMLM-S	chr5.S_43822855	5	43822855	1.3314	BLUP	4.53×10-5	3.6124	SUG	GRMZM2G056403	43803847	43824498	hypothetical protein LOC100273882
3VmrMLM-S	chr5.S_70070643	5	70070643	2.9551	BLUP	4.85×10-9	7.4373	SIG	GRMZM2G044348	70023297	70028854	involve aspartic-type endopeptidase activity
									GRMZM2G098301	70035533	70040044	involve extracellular-glutamate-gated ion channel activity
									GRMZM2G098370	70040845	70045318	involve metALLocarboxypeptidase activity
									GRMZM2G098420	70045570	70049160	autophagy protein 5
									GRMZM2G098438	70050931	70063152	NA
									GRMZM2G156924	70079399	70080998	hypothetical protein LOC100217103
									GRMZM2G156824	70082833	70086927	serine/threonine-protein kinase Cx32
									GRMZM2G456917	70089732	70091797	involve mannose-6-phosphate isomerase activity
3VmrMLM-S	chr6.S_29925717	6	29925717	2.3315	BLUP	5.93×10-8	6.3811	SUG	NA	NA	NA	NA
3VmrMLM-S	chr6.S_136252120	6	136252120	3.3796	BLUP	2.82×10-16	14.5335	SIG	GRMZM2G439950	136248054	136276770	NA
									AC213800.3_FG001	136284942	136285643	NA
									GRMZM2G336285	136287401	136287759	Putative uncharacterized protein
3VmrMLM-S	chr7.S_28788083	7	28788083	1.757	BLUP	7.02×10-6	4.3837	SUG	GRMZM2G106141	28763122	28772144	protein phosphatase type 2A complex
									GRMZM2G053493	28792256	28793032	NA
									GRMZM2G374213	28816143	28818564	involve aromatic amino acid family metabolic process
3VmrMLM-S	chr7.S_170643809	7	170643809	1.3711	BLUP	2.28×10-10	8.7321	SIG	GRMZM2G436082	170619679	170622267	hypothetical protein LOC100275631
									GRMZM2G133400	170642619	170644307	Uncharacterized protein UPF0114
									GRMZM2G133392	170648144	170649404	hypothetical protein LOC100384059
									GRMZM2G133358	170652143	170655462	involve methyltransferase activity
									GRMZM2G433767	170654790	170658578	serine carboxypeptidase 1
									GRMZM2G133275	170670335	170671395	lactoylglutathione lyase
3VmrMLM-S	chr7.S_171579812	7	171579812	3.9179	BLUP	1.37×10-8	7.0003	SIG	GRMZM2G037189	171536795	171538041	Early response to dehydration 15-like protein
									GRMZM2G560863	171546142	171546647	NA
									GRMZM2G128176	171564760	171575374	Transcribed locus
									GRMZM2G144950	171580141	171582606	NA
									AC211471.3_FG002	171588682	171589260	involve microtubule-based movement
									AC211471.3_FG003	171591806	171615047	involve nucleic acid binding
									GRMZM2G137064	171628523	171632666	hypothetical protein LOC100191293
3VmrMLM-S	chr8.S_173806318	8	173806318	2.7259	BLUP	2.34×10-6	4.8418	SUG	AC194097.3_FG008	173759943	173760583	NA
									GRMZM2G135586	173788083	173793095	involve phosphoglycolate phosphatase activity
									GRMZM2G040970	173797960	173800918	EMB1417
									GRMZM2G160444	173804814	173806757	hypothetical protein LOC100274958
									GRMZM2G403010	173809806	173810539	NA
									GRMZM2G031607	173835764	173838068	NA
									GRMZM2G327427	173840267	173845101	Transcribed locus
									GRMZM2G031724	173848190	173850459	involve iron ion binding
3VmrMLM-S	chr9.S_13662469	9	13662469	3.5852	BLUP	3.51×10-8	6.6019	SIG	GRMZM2G008305	13656950	13658254	NA
									GRMZM2G008326	13663725	13665310	NA
3VmrMLM-S	chr9.S_111331253	9	111331253	2.1805	BLUP	4.54×10-5	3.6119	SUG	NA	NA	NA	NA
3VmrMLM-S	chr9.S_152202624	9	152202624	1.9433	BLUP	1.51×10-6	5.0226	SUG	GRMZM2G178072	152186947	152194745	inhibitor of growth protein 5
									GRMZM5G865819	152205183	152208275	NA
									GRMZM2G137779	152250791	152253278	Transcribed locus
3VmrMLM-S	chr10.S_3188051	10	3188051	2.9086	BLUP	4.85×10-12	10.3687	SIG	GRMZM2G356817	3160480	3166305	Transcribed locus
									GRMZM2G356839	3166897	3170525	Putative uncharacterized protein
									GRMZM2G058481	3172488	3174303	response to freezing
									GRMZM2G058531	3184717	3188214	response to light stimulus
									GRMZM5G862857	3189655	3190469	NA
									GRMZM2G058595	3190661	3192879	response to light stimulus
3VmrMLM-S	chr10.S_12754330	10	12754330	4.0689	BLUP	2.94×10-15	13.5301	SIG	GRMZM2G137407	12712999	12714930	involve protein serine/threonine kinase activity
									GRMZM2G063394	12744140	12754513	ubiquitin ligase complex
									GRMZM5G802395	12791049	12791282	Putative uncharacterized protein
3VmrMLM-S	chr10.S_109580210	10	109580210	6.6771	BLUP	9.11×10-10	8.1448	SIG	GRMZM2G152661	109572710	109580177	involve calmodulin binding
									GRMZM2G175188	109581342	109583934	hypothetical protein LOC100279078
3VmrMLM-M	chr1.S_2694039	1	2694039	1.4697	ALL	1.16×10-18	16.8864	SIG	GRMZM2G035377	2657650	2660198	hypothetical protein LOC100381534
									GRMZM2G085691	2685919	2692352	ubiquitin ligase complex
									GRMZM2G388684	2692901	2694270	xyloglucan endotransglucosylase/hydrolase protein 32
									GRMZM2G085827	2727732	2736340	4-phosphopantetheinyl transferase sfp
									GRMZM2G085872	2736650	2741182	integral to membrane
									GRMZM2G085885	2741608	2750630	Peptidyl-prolyl cis-trans isomerase, cyclophilin-type family protein
									GRMZM2G086242	2742373	2747035	integral to membrane
3VmrMLM-M	chr1.S_9992169	1	9992169	0.4411	ALL	2.04×10-6	4.8987	SUG	GRMZM2G062933	9955811	9958385	NA
									GRMZM2G062841	9989512	9992709	Tankyrase 1
									GRMZM2G062724	10033094	10037438	Hypothetical protein LOC100192089
3VmrMLM-M	chr1.S_35661051	1	35661051	1.1899	ALL	2.10×10-42	40.4437	SIG	GRMZM2G050825	35654554	35661876	involve heat shock protein binding
3VmrMLM-M	chr1.S_171176156	1	171176156	0.4402	ALL	1.73×10-16	14.7415	SIG	NA	NA	NA	NA
3VmrMLM-M	chr1.S_198278207	1	198278207	0.7702	ALL	3.85×10-8	6.5629	SIG	AC203363.3_FG007	198227927	198228751	NA
									GRMZM2G017110	198230317	198233849	glutamate decarboxylase
									GRMZM2G154267	198251271	198255974	DNA polymerase epsilon subunit 2
									GRMZM2G323750	198265946	198269954	NA
									GRMZM2G155340	198277410	198279505	hypothetical protein LOC100217286
3VmrMLM-M	chr1.S_199741086	1	199741086	0.5511	ALL	2.70×10-7	5.7448	SUG	GRMZM2G031468	199727026	199727884	NA
									GRMZM2G334639	199730566	199731261	NA
									GRMZM2G031169	199734955	199737964	3-beta hydroxysteroid dehydrogenase/isomerase
									AC206031.3_FG007	199738773	199739612	NA
									GRMZM2G031065	199740743	199742155	involve hydrolase activity
									GRMZM5G881887	199754467	199756329	Helminthosporium carbonum susceptibility1
3VmrMLM-M	chr1.S_240383024	1	240383024	1.0153	ALL	1.61×10-9	7.9033	SIG	GRMZM2G017237	240379493	240383889	involve inositol or phosphatidylinositol phosphatase activity
3VmrMLM-M	chr2.S_170737427	2	170737427	1.1972	ALL	7.69×10-9	7.2425	SIG	GRMZM2G354385	170733538	170739082	NA
									GRMZM2G082580	170771611	170775663	involve cellulose biosynthetic process
3VmrMLM-M	chr2.S_186790133	2	186790133	0.3817	ALL	6.80×10-5	3.4454	SUG	GRMZM2G001977	186788758	186790309	involve hydrolase activity
									GRMZM2G323504	186818557	186819984	gibberellin receptor GID1L2
									GRMZM2G026095	186820429	186821726	involve metabolic process
3VmrMLM-M	chr2.S_190082103	2	190082103	0.4257	ALL	1.84×10-12	10.7821	SIG	GRMZM2G159896	190061389	190062051	NA
									GRMZM2G159926	190083638	190087587	involve regulation of transcription
3VmrMLM-M	chr2.S_218342905	2	218342905	0.4236	ALL	7.09×10-21	19.0756	SIG	GRMZM2G453845	218344969	218348242	involve cysteine-type peptidase activity
									GRMZM2G151905	218348531	218360776	involve protein transporter activity
									GRMZM2G151975	218361014	218363054	fertility restorer
									GRMZM2G151979	218363565	218365361	NA
3VmrMLM-M	chr3.S_113480155	3	113480155	1.7884	ALL	6.18×10-26	24.0859	SIG	GRMZM2G062080	113430819	113432188	NA
									GRMZM2G395549	113433909	113471380	involve vesicle-mediated transport
									GRMZM2G093347	113472963	113480259	Adenine phosphoribosyltransferase 1
3VmrMLM-M	chr3.S_165859598	3	165859598	1.1007	ALL	6.96×10-13	11.1955	SIG	GRMZM2G177244	165855197	165857807	involve regulation of transcription
									GRMZM2G177227	165857866	165860031	Exo70 exocyst complex subunit family protein
									GRMZM2G478714	165875147	165876120	NA
									GRMZM2G177220	165897260	165901223	two-component response regulator ARR11
									GRMZM2G177198	165903035	165911889	hypothetical protein LOC100384210
3VmrMLM-M	chr3.S_168368384	3	168368384	1.4177	ALL	5.63×10-17	15.2228	SIG	GRMZM2G017337	168320438	168366818	NA
									GRMZM2G017077	168368270	168373431	Membrane-associated 30 kDa protein
3VmrMLM-M	chr3.S_169578942	3	169578942	0.3582	ALL	1.14×10-7	6.1068	SUG	AC214743.3_FG002	169539198	169540145	involve protein serine/threonine kinase activity
									GRMZM2G006453	169576810	169579759	DNA-directed RNA polymerase III complex
									GRMZM2G006821	169582019	169583032	involve protein serine/threonine kinase activity
									GRMZM2G070562	169617043	169620923	SRP-dependent cotranslational protein targeting to membrane
3VmrMLM-M	chr4.S_185386092	4	185386092	1.0233	ALL	1.85×10-26	24.6058	SIG	GRMZM2G306734	185335052	185336629	Putative uncharacterized protein
									GRMZM2G346113	185386051	185390201	Transcribed locus
3VmrMLM-M	chr4.S_233763894	4	233763894	0.6451	ALL	4.88×10-14	12.3292	SIG	GRMZM2G056867	233757001	233761175	hypothetical protein LOC100276605
									GRMZM2G056920	233762475	233765229	bacterial-type flagellum hook, structural constituent of cell wALL
									AC204231.3_FG010	233769445	233771085	NA
									GRMZM2G063909	233800183	233811237	involve transferase activity, transferring acyl groups, acyl groups converted into alkyl on transfer
3VmrMLM-M	chr5.S_44008712	5	44008712	1.3399	ALL	8.82×10-15	13.0604	SIG	NA	NA	NA	NA
3VmrMLM-M	chr5.S_70070643	5	70070643	0.7998	ALL	6.64×10-10	8.2786	SIG	GRMZM2G044348	70023297	70028854	involve aspartic-type endopeptidase activity
									GRMZM2G098301	70035533	70040044	involve extracellular-glutamate-gated ion channel activity
									GRMZM2G098370	70040845	70045318	involve metALLocarboxypeptidase activity
									GRMZM2G098420	70045570	70049160	autophagy protein 5
									GRMZM2G098438	70050931	70063152	NA
									GRMZM2G156924	70079399	70080998	hypothetical protein LOC100217103
									GRMZM2G156824	70082833	70086927	serine/threonine-protein kinase Cx32
									GRMZM2G456917	70089732	70091797	involve mannose-6-phosphate isomerase activity
3VmrMLM-M	chr5.S_210476092	5	210476092	0.7856	ALL	7.08×10-13	11.1886	SIG	GRMZM2G154301	210469552	210473254	erwinia induced protein 1
									GRMZM2G154332	210475561	210476355	SAUR12 - auxin-responsive SAUR family member
									GRMZM2G368206	210502142	210518679	involve intracellular signaling pathway
3VmrMLM-M	chr6.S_37901319	6	37901319	0.3959	ALL	3.06×10-6	4.73	SUG	GRMZM2G069162	37900245	37903756	Putative uncharacterized protein
3VmrMLM-M	chr6.S_103139961	6	103139961	0.4225	ALL	8.33×10-13	11.1187	SIG	GRMZM2G139796	103099644	103103540	smALL GTPase mediated signal transduction
									GRMZM2G079080	103122225	103129189	Hypothetical protein LOC100279489
									GRMZM2G079200	103139630	103141327	IAA23-auxin-responsive Aux/IAA family member
									GRMZM2G079308	103148466	103158547	myristoyl-acyl carrier protein thioesterase
3VmrMLM-M	chr6.S_108670771	6	108670771	0.3549	ALL	2.51×10-12	10.6488	SIG	GRMZM2G118309	108669838	108677887	involve calcium ion binding
									GRMZM2G038878	108710486	108711280	involve sequence-specific DNA binding
3VmrMLM-M	chr6.S_143302123	6	143302123	0.5542	ALL	3.09×10-7	5.6878	SUG	GRMZM2G013657	143296685	143303409	AP2 domain transcription factor
									GRMZM2G014300	143306955	143310029	SAD1
									GRMZM2G053921	143344450	143348427	folate-biopterin transporter
									GRMZM2G054056	143349226	143361062	Putative uncharacterized protein
3VmrMLM-M	chr6.S_161461321	6	161461321	1.3671	ALL	8.25×10-15	13.0892	SIG	GRMZM2G406674	161410177	161415848	calmodulin binding protein
									GRMZM2G106607	161415804	161419331	Hypothetical protein LOC100384171
									GRMZM2G115049	161446540	161449925	voltage-dependent anion channel protein 2
									GRMZM2G090245	161451718	161452634	Auxin-binding protein ABP20
									GRMZM2G090087	161454531	161462066	Putative aldehyde dehydrogenase MIS1 Putative uncharacterized protein
									GRMZM2G090034	161464139	161465906	smALL GTPase mediated signal transduction
									GRMZM5G863420	161477481	161478917	hypothetical protein LOC100280110
									GRMZM2G445423	161483674	161486706	myosin complex
3VmrMLM-M	chr6.S_161715948	6	161715948	1.1255	ALL	1.05×10-14	12.9847	SIG	GRMZM2G121208	161707196	161710457	hypothetical protein LOC100276634
									GRMZM2G121229	161711827	161715057	hypothetical protein LOC100274973
									GRMZM2G121237	161715219	161719692	transferas, transferring hexosyl groups
									GRMZM2G121262	161720046	161724633	Flap endonuclease FEN-1a Fragment
									GRMZM2G074790	161725359	161731090	involve protein folding
3VmrMLM-M	chr7.S_6127845	7	6127845	0.4221	ALL	1.92×10-19	17.6601	SIG	GRMZM2G029587	6126182	6128339	involve G-protein coupled receptor protein signaling pathway
									GRMZM2G029623	6139033	6139646	RING-H2 finger protein ATL2I
									GRMZM2G029692	6141762	6146965	involve protein amino acid phosphorylation
3VmrMLM-M	chr7.S_20197280	7	20197280	0.2941	ALL	2.91×10-5	3.7956	SUG	GRMZM2G105996	20165377	20168407	ADP-ribosylation factor 1
									GRMZM2G404688	20171657	20172327	trypsin/factor XIIA inhibitor
									GRMZM2G017634	20195172	20202509	hypothetical protein LOC100273346
									AC233961.1_FG001	20244021	20246591	involve histone-lysine N-methyltransferase activity
3VmrMLM-M	chr7.S_27418445	7	27418445	0.7401	ALL	1.40×10-9	7.9623	SIG	GRMZM2G156568	27417960	27422610	Hypothetical protein LOC100192980
3VmrMLM-M	chr7.S_170643809	7	170643809	0.5375	ALL	1.75×10-15	13.7513	SIG	GRMZM2G436082	170619679	170622267	hypothetical protein LOC100275631
									GRMZM2G133400	170642619	170644307	Uncharacterized protein UPF0114
									GRMZM2G133392	170648144	170649404	hypothetical protein LOC100384059
									GRMZM2G133358	170652143	170655462	involve methyltransferase activity
									GRMZM2G433767	170654790	170658578	serine carboxypeptidase 1
									GRMZM2G133275	170670335	170671395	lactoylglutathione lyase
3VmrMLM-M	chr8.S_165990134	8	165990134	1.0671	ALL	7.30×10-13	11.1754	SIG	GRMZM2G148773	165976530	165985678	Transcribed locus
									GRMZM2G148783	165987964	165991134	Transcribed locus
									GRMZM2G148800	165993687	165995931	involve oligopeptide transport
3VmrMLM-M	chr9.S_110712961	9	110712961	0.5383	ALL	1.52×10-10	8.9047	SIG	GRMZM2G110646	110705986	110711388	phosphatidylinositol synthase
									GRMZM2G110822	110713228	110719097	hypothetical protein LOC100193995
3VmrMLM-M	chr9.S_111331253	9	111331253	2.3121	ALL	1.72×10-16	14.7456	SIG	NA	NA	NA	NA
3VmrMLM-M	chr9.S_139855642	9	139855642	0.8661	ALL	2.31×10-10	8.7268	SIG	GRMZM2G098784	139836105	139839851	hypothetical protein LOC100381402
									GRMZM2G151992	139844221	139846531	catalytic/ hydrolase
									GRMZM2G700034	139854927	139855509	involve G-protein coupled receptor protein signaling pathway
3VmrMLM-M	chr9.S_152202624	9	152202624	0.8829	ALL	1.50×10-10	8.9086	SIG	GRMZM2G178072	152186947	152194745	inhibitor of growth protein 5
									GRMZM5G865819	152205183	152208275	NA
									GRMZM2G137779	152250791	152253278	Transcribed locus
3VmrMLM-M	chr10.S_3188051	10	3188051	0.8254	ALL	4.55×10-14	12.3595	SIG	GRMZM2G356817	3160480	3166305	Transcribed locus
									GRMZM2G356839	3166897	3170525	Putative uncharacterized protein
									GRMZM2G058481	3172488	3174303	response to freezing
									GRMZM2G058531	3184717	3188214	response to light stimulus
									GRMZM5G862857	3189655	3190469	NA
									GRMZM2G058595	3190661	3192879	response to light stimulus
3VmrMLM-M	chr10.S_12754330	10	12754330	2.2288	ALL	4.06×10-32	30.2196	SIG	GRMZM2G137407	12712999	12714930	involve protein serine/threonine kinase activity
									GRMZM2G063394	12744140	12754513	ubiquitin ligase complex
									GRMZM5G802395	12791049	12791282	Putative uncharacterized protein
3VmrMLM-M	chr10.S_120118776	10	120118776	0.571	ALL	9.52×10-8	6.1822	SUG	GRMZM2G024811	120115380	120119406	Hypothetical protein LOC100384750
3VmrMLM-QEI	chr1.S_159352452	1	159352452	2.5982	0.4415	4.68×10-22	22.2417	SIG	NA	NA	NA	NA
3VmrMLM-QEI	chr5.S_70886458	5	70886458	0.995	0.6828	1.45×10-9	9.5717	SIG	GRMZM5G865943	70869158	70872295	involve metabolic process														Phospholipase D
									GRMZM5G803949	70882910	70886859	Rho-related protein from plants 9										rop9	Rho-related protein from plants 9
									GRMZM5G891373	70927615	70931025	ligase activity, forming aminoacyl-tRNA and related compounds														Protein-synthesizing GTPase
3VmrMLM-QEI	chr6.S_159626131	6	159626131	0.7691	-0.1908	1.44×10-7	7.5263	SUG	GRMZM2G105401	159588747	159589676	NA
									GRMZM2G077278	159590394	159594915	involve protein serine/threonine kinase activity
									AC206165.3_FG007	159616925	159618583	involve transcription factor activity
									GRMZM2G105473	159623096	159627622	involve GTP binding
									AC206165.3_FG009	159631867	159632244	involve dopamine receptor activity
									AC206165.3_FG019	159663306	159664803	Hypothetical protein LOC100193932
3VmrMLM-QEI	chr7.S_128647778	7	128647778	0.9616	-0.8403	5.32×10-10	10.0174	SIG	GRMZM2G382038	128638228	128644907	NA														UDP-glucuronate decarboxylase
									GRMZM2G082653	128646291	128647794	involve protein binding
3VmrMLM-QEI	chr9.S_12616936	9	12616936	2.7273	-0.4633	1.02×10-10	10.7499	SIG	GRMZM2G128160	12565729	12570785	hypothetical protein LOC100275680
									GRMZM2G128056	12571363	12580129	Putative uncharacterized proteinSerine carboxypeptidase K10B2.2
									GRMZM2G428370	12598218	12601309	involve protein amino acid phosphorylation
									GRMZM2G559179	12606316	12606471	NA
									GRMZM2G127990	12618868	12622153	involve protein amino acid phosphorylation
3VmrMLM-QEI	chr9.S_75238407	9	75238407	1.9228	-0.4929	3.13×10-19	19.388	SIG	GRMZM2G085568	75232921	75239024	Hypothetical protein LOC100276479
									GRMZM2G181470	75254823	75256329	NA
3VmrMLM-QEI	chr9.S_145039178	9	145039178	1.3203	-0.407	1.64×10-11	11.5585	SIG	GRMZM2G084859	144991747	144992659	phytosulfokine precursor protein containing protein										PSK3	putative phytosulfokine peptide precursor
									GRMZM2G069726	145037186	145042316	GTP-binding protein
									GRMZM2G152919	145062623	145065153	ubiquitin ligase complex
Chr., chromosome; Pos., position; Env., environment; Sig., significance; 3VmrMLM-S, 3VmrMLM “Single_env” method; 3VmrMLM-M, 3VmrMLM “Multi_env” method; SIG, significant QTN; SUG, suggested QTN; and NA, no result, no homologous gene, or unknown function.

## Sheet: Table S3
Table S3. Results of the GO and KEGG analyses of key candidate genes
Candiate gene	Detection model/method	Environment	Cellular Component	p-value	Molecular Function	p-value	Biological Process	p-value
GRMZM5G839422	3VmrMLM-S	YC	organelle subcompartment	0.0411	NA	NA	plastid organization	0.0268259
							plastid membrane organization	0.0293873
							thylakoid membrane organization	0.0293873
							protein localization to chloroplast	0.0437284
GRMZM2G005848	3VmrMLM-S	HB	NA	NA	organic cyclic compound binding	0.0357	chloroplast fission	0.0239526
					binding	0.0434	plastid fission	0.0239526
					heterocyclic compound binding	0.0452	plastid organization	0.0268259
							chloroplast organization	0.0431953
GRMZM2G017077	3VmrMLM-M	ALL	NA	NA	NA	NA	NA	NA
GRMZM2G135283	3VmrMLM-S	YC	NA	NA	organic cyclic compound binding	0.0357	biosynthetic process	0.000861625
					binding	0.0434	primary metabolic process	0.00111787
					heterocyclic compound binding	0.0452	cellular biosynthetic process	0.00114409
							organic substance metabolic process	0.00597749
							serine family amino acid biosynthetic process	0.0130373
							small molecule metabolic process	0.0212402
							cellular metabolic process	0.0238848
							L-serine metabolic process	0.0293873
							alpha-amino acid metabolic process	0.0296247
							serine family amino acid metabolic process	0.0381908
							single-organism biosynthetic process	0.0391423
							nitrogen compound metabolic process	0.0413626
GRMZM2G171444	3VmrMLM-S	YC	NA	NA	NA	NA	organic substance biosynthetic process	0.000276722
							biosynthetic process	0.000861625
							primary metabolic process	0.00111787
							cellular biosynthetic process	0.00114409
							macromolecule biosynthetic process	0.00186149
							cellular macromolecule biosynthetic process	0.00222699
							organic substance metabolic process	0.00597749
							cellular macromolecule metabolic process	0.0194452
							cellular nitrogen compound biosynthetic process	0.0216438
							cellular metabolic process	0.0238848
							macromolecule metabolic process	0.0306355
							nitrogen compound metabolic process	0.0413626
							cellular protein metabolic process	0.0497505
GRMZM2G110408	SUPER	HB	organelle subcompartment	0.0411	organic cyclic compound binding	0.0357	primary metabolic process	0.00111787
	SUPER	BLUP			binding	0.0434	organic substance metabolic process	0.00597749
	FarmCPU	HB			heterocyclic compound binding	0.0452	macromolecule metabolic process	0.0306355
GRMZM2G376595	SUPER	HB	NA	NA	phosphatidylcholine-sterol O-acyltransferase activity	0.0092	biosynthetic process	0.000861625
	SUPER	BLUP			phosphatidylethanolamine-sterol O-acyltransferase activity	0.0092	primary metabolic process	0.00111787
					phosphatidate-sterol O-acyltransferase activity	0.0092	cellular biosynthetic process	0.00114409
					organic cyclic compound binding	0.0357	macromolecule biosynthetic process	0.00186149
					binding	0.0434	cellular macromolecule biosynthetic process	0.00222699
					heterocyclic compound binding	0.0452	leaf senescence	0.0052944
							organ senescence	0.0052944
							organic substance metabolic process	0.00597749
							aging	0.00621907
							multicellular organism development	0.00697185
							system development	0.00718854
							anatomical structure development	0.00758715
							plant organ development	0.00907949
							single-organism developmental process	0.00916037
							developmental process	0.00916428
							steroid catabolic process	0.00925752
							sterol catabolic process	0.00925752
							steroid esterification	0.00925752
							sterol esterification	0.00925752
							animal organ development	0.00939552
							sterol metabolic process	0.00943593
							single-multicellular organism process	0.0106716
							shoot system development	0.0108407
							cellular lipid metabolic process	0.0151917
							cellular macromolecule metabolic process	0.0194452
							steroid metabolic process	0.0203961
							small molecule metabolic process	0.0212402
							cellular nitrogen compound biosynthetic process	0.0216438
							multicellular organismal process	0.022783
							cellular metabolic process	0.0238848
							regulation of cellular process	0.0241566
							lipid catabolic process	0.0257317
							organic cyclic compound catabolic process	0.0273401
							macromolecule metabolic process	0.0306355
							lipid metabolic process	0.0311044
							cellular response to stimulus	0.0317503
							nitrogen compound metabolic process	0.0413626
							cellular protein metabolic process	0.0497505
GRMZM2G098420	3VmrMLM-S	BLUP	Atg12-Atg5-Atg16 complex	0.0203	NA	NA	organic substance biosynthetic process	0.000276722
	3VmrMLM-M	ALL					biosynthetic process	0.000861625
							primary metabolic process	0.00111787
							cellular biosynthetic process	0.00114409
							macromolecule biosynthetic process	0.00186149
							cellular macromolecule biosynthetic process	0.00222699
							leaf senescence	0.0052944
							organ senescence	0.0052944
							organic substance metabolic process	0.00597749
							aging	0.00621907
							multicellular organism development	0.00697185
							system development	0.00718854
							anatomical structure development	0.00758715
							plant organ development	0.00907949
							single-organism developmental process	0.00916037
							developmental process	0.00916428
							animal organ development	0.00939552
							single-multicellular organism process	0.0106716
							shoot system development	0.0108407
							cellular macromolecule metabolic process	0.0194452
							multicellular organismal process	0.022783
							cellular metabolic process	0.0238848
							C-terminal protein lipidation	0.0275175
							macromolecule metabolic process	0.0306355
							cellular response to stimulus	0.0317503
							C-terminal protein amino acid modification	0.0365216
							post-translational protein modification	0.0454427
							cellular protein metabolic process	0.0497505
GRMZM2G056920	3VmrMLM-S	YC	NA	NA	DNA binding	0.0065	NA	NA
	3VmrMLM-S	HB			nucleic acid binding	0.0196
	3VmrMLM-S	BLUP			organic cyclic compound binding	0.0357
	3VmrMLM-M	ALL			binding	0.0434
					heterocyclic compound binding	0.0452
GRMZM2G045314	BLINK	HB	cytoplasmic side of membrane	0.0267	G-protein gamma-subunit binding	0.0092	multicellular organism development	0.00697185
	MLMM	HB	side of membrane	0.0329	binding	0.0434	system development	0.00718854
	SUPER	HB					anatomical structure development	0.00758715
	FarmCPU	HB					plant organ development	0.00907949
							single-organism developmental process	0.00916037
							developmental process	0.00916428
							animal organ development	0.00939552
							single-multicellular organism process	0.0106716
							regulation of root development	0.0118343
							multicellular organismal process	0.022783
							cellular metabolic process	0.0238848
							regulation of cellular process	0.0241566
							G-protein coupled receptor signaling pathway	0.0275255
							cellular response to stimulus	0.0317503
							root system development	0.0358346
							root development	0.0358346
							defense response to fungus, incompatible interaction	0.0365216
							seed germination	0.0415466
							seedling development	0.0482163
							fruit development	0.0489691
GRMZM2G093347	3VmrMLM-S	HB	NA	NA	adenine phosphoribosyltransferase activity		organic substance biosynthetic process	0.000276722
	3VmrMLM-M	ALL					biosynthetic process	0.000861625
							primary metabolic process	0.00111787
							cellular biosynthetic process	0.00114409
							organic substance metabolic process	0.00597749
							purine nucleobase biosynthetic process	0.00721162
							purine nucleobase metabolic process	0.015951
							nucleobase-containing compound biosynthetic process	0.0181371
							small molecule metabolic process	0.0212402
							cellular nitrogen compound biosynthetic process	0.0216438
							cellular metabolic process	0.0238848
							aromatic compound biosynthetic process	0.0242136
							organic cyclic compound biosynthetic process	0.0275093
							heterocycle biosynthetic process	0.0302381
							single-organism biosynthetic process	0.0391423
							nitrogen compound metabolic process	0.0413626
The table shows the result set of key candidate genes with p value < 0.05, and NA indicates the result with high p value or no enrichment

## Sheet: Table S4
Table S4. Summary of the variance in heritability
Trait	Components	Variance
SPAD	δ2G	17.717
	δ2GE	3.535
	δ2e	10.596
	δ2G+(δ2GE/n)	18.8953
	δ2e/(nr)	1.766
	H2=δ2G/[δ2G+(δ2GE/n)+δ2e/(nr)]	0.857495

## Sheet: Table S5
Table S5. Expression patterns of key candidate genes in different tissues
GeneID	S1	S2	S3	S4	S5	S6	S7	S8	S9	S10	S11	S12	S13	S14	S15	S16	S17	S18	S19	S20	S21	S22	S23
GRMZM5G839422	7.7249	6.82167	7.7029	8.13832	11.1321	5.73757	4.43616	1.79656	3.58635	7.25681	8.15562	8.26534	15.6849	73.8055	0	4.6286	3.1467	2.10947	1.98619	5.15048	2.62693	3.42939	5.56574
GRMZM2G005848	5.99927	7.9865	26.4609	26.9319	15.4612	6.23541	11.2042	3.02756	5.43699	4.96535	24.0505	13.1886	12.6962	7.18693	0	3.52409	1.13697	0	1.00227	4.652	1.5224	2.57517	9.67093
GRMZM2G017077	14.3489	13.0801	12.406	11.5209	9.40017	9.14531	16.8867	7.50704	10.1574	15.6037	11.6438	12.8107	17.3042	73.8083	1.4954	7.45937	7.58	10.8934	7.29609	10.8063	6.6408	14.3665	14.5411
GRMZM2G135283	21.8681	21.0312	8.96548	6.21969	8.19659	22.6374	10.5583	3.50835	17.182	23.86	15.3686	11.694	16.2089	17.5564	3.52213	12.2657	21.828	4.59708	13.493	19.4387	25.0816	19.7393	15.0945
GRMZM2G171444	69.85	59.6445	16.9534	18.3724	32.0258	37.1902	38.3314	34.2032	55.2225	56.5594	30.4491	57.5976	141.065	681.019	2.20135	26.1106	20.8411	33.7562	10.2871	27.1344	17.7769	85.0566	44.8439
GRMZM2G376595	3.24281	3.00837	11.2469	10.8078	3.01718	3.80469	3.24378	1.54543	1.30641	6.66172	9.12228	6.28377	5.30458	6.57003	3.83742	6.35207	3.19051	3.70278	3.6503	6.61598	3.65213	3.74902	9.82496
GRMZM2G110408	16.0523	15.3418	7.2989	6.9813	9.38122	14.2405	1.40993	4.18327	10.021	22.9404	6.5271	5.96397	11.1415	142.536	0	26.6999	10.8398	12.4979	4.57635	6.84748	12.3691	12.1325	8.51148
GRMZM2G098420	9.80037	7.83487	9.33982	9.54072	7.05594	6.29866	4.70251	2.73145	6.10248	7.89119	9.74408	9.93207	8.77042	6.36305	3.51138	5.9914	3.91509	5.02308	4.4739	7.94489	4.21641	6.32782	14.5048
GRMZM2G056920	16.9125	21.0994	18.5604	20.4873	8.17774	23.8364	23.4066	12.8912	21.3888	11.6613	12.7647	13.6168	9.59508	5.94604	1.05211	15.2116	11.6526	24.916	5.58023	7.70445	11.7332	10.2683	30.7725
GRMZM2G045314	57.1612	56.3638	56.5367	58.2679	55.1529	30.6182	34.2411	10.0169	60.0406	47.9461	64.4857	56.7494	66.6597	22.6954	0	31.4341	36.2255	33.9584	35.8743	29.3502	34.9491	39.816	44.2167
GRMZM2G093347	277.89	325.508	186.27	195.394	244.344	95.8766	253.739	15.2055	469.161	77.0027	211.186	128.645	123.358	168.074	79.2538	42.5743	103.251	201.887	136.729	147.254	117.862	429.22	398.905
S1: 6-7_internode, S2: 7-8_internode, S3: Ear_Primordium_2-4_mm, S4: Ear_Primordium_6-8_mm, S5: Embryo_20_DAP, S6: Embryo_38_DAP, S7: Endosperm_12_DAP, S8: Endosperm_Crown_27_DAP, S9: Female_Spikelet_Collected_on_day_as_silk, S10: Germinatin_Kernels_2_DAI, S11: Leaf_Zone_1_Symmetrical, S12: Leaf_Zone_2_Stomatal, S13: Leaf_Zone_3_Growth, S14: Mature_Leaf_8, S15: Mature_Pollen, S16: Pericarp_Aleuro…

## Sheet: Table S6
Table S6.Comparison of the haplotypes of key candidate genes in terms of the chlorophyll content (CC) of 290 inbred lines
GeneID	QTN	Haplotypes	Nucleobase	Number	SPAD
GRMZM5G839422	chr3.S_17284190	Hap1	A	183	52.58±12.64
		Hap2	G	66	52.84±10.63
GRMZM2G005848	chr10.S_10826683	Hap1	C	231	51.92±12.99
		Hap2	G	32	56.45±7.82
GRMZM2G017077	chr3.S_168368384	Hap1	A	98	50.56±8.79
		Hap2	G	177	50.92±8.72
GRMZM2G135283	chr1.S_274280041	Hap1	A	190	48.57±16.29
		Hap2	C	34	51.03±7.85
GRMZM2G171444	chr5.S_190752068	Hap1	C	213	48.66±16.19
		Hap2	T	22	43.23±10.95
GRMZM2G110408	chr9.S_110657959	Hap1	A	214	50.7±8.94
		Hap2	G	69	49.43±7.22
GRMZM2G376595	chr5.S_215364939	Hap1	A	28	52.23±7.41
		Hap2	C	251	50.59±8.82
GRMZM2G098420	chr5.S_70070643	Hap1	C	153	50.92±8.72
		Hap2	T	39	49.21±7.44
GRMZM2G056920	chr4.S_233763894	Hap1	A	41	49.19±7.43
		Hap2	T	236	51.12±8.52
GRMZM2G045314	chr1.S_258002397	Hap1	C	231	51.92±12.99
		Hap2	T	40	55.16±9.11
GRMZM2G093347	chr3.S_113480155	Hap1	C	65	50.59±8.82
		Hap2	G	215	50.78±8.57

## Sheet: Table S7
Table S7. Phenotypic data of CC (SPAD values)
<Trait>	SPAD_YY_R1	SPAD_YY_R2	SPAD_YY	SPAD_HB_R1	SPAD_HB_R2	SPAD_HB	SPAD_YC_R1	SPAD_YC_R2	SPAD_YC	SPAD_BLUP
04K5672	NA	NA	NA	NA	NA	NA	54.327	48.075	51.2008	53.0432
04K5686	NA	NA	NA	NA	NA	NA	NA	52.36	52.36	53.4034
05W002	51.153	51.053	51.1033	54.558	55.287	54.9223	46.089	44.887	45.4878	50.6225
05WN230	NA	NA	NA	NA	NA	NA	55.687	59.227	57.4567	57.2178
07KS4	NA	58.44	58.44	55.6	60.64	58.12	NA	53.427	53.4267	55.7344
1323	60.98	61.247	61.1133	57.073	58.56	57.8167	48.233	55.392	51.8125	56.1188
1462	54.653	50.44	52.5467	54.833	50.94	52.8867	NA	NA	NA	51.3618
150	57.84	56.14	56.99	NA	58.68	58.68	55.413	52.947	54.18	55.6665
177	62.653	62.007	62.33	65.4	57.58	61.49	55.307	57.807	56.5567	58.8726
18-599	52.593	56.313	54.4533	55.9	52.64	54.27	50.313	53.953	52.1333	53.2929
238	50.893	49.247	50.07	43.713	56.187	49.95	48.4	46.64	47.52	49.4868
303WX	48.893	40.02	44.4567	50.373	53.34	51.8567	NA	54.333	54.3333	49.576
3411	NA	51.42	51.42	46.827	49.7	48.2633	NA	49.053	49.0533	49.5575
384-2	NA	56.813	56.8133	NA	NA	NA	NA	51.407	51.4067	53.7376
3H-2	NA	NA	NA	NA	NA	NA	NA	51.553	51.5533	52.9545
4019	58.86	53.6	56.23	53.5	53.027	53.2633	45.492	42.4	43.9458	51.1731
4F1	56	61.433	58.7167	60.84	62.587	61.7133	49.947	57.113	53.53	57.0384
501	51.813	54.813	53.3133	49.427	48.387	48.9067	43.992	NA	43.9917	49.3977
5237	48.507	53.667	51.0867	50.047	51.667	50.8567	NA	42.06	42.06	48.9227
526018	57.893	62.3	60.0967	60.16	58.053	59.1067	52.42	NA	52.42	56.5211
5311	46.327	46.167	46.2467	50.047	47.567	48.8067	NA	45.687	45.6867	47.4428
7327	NA	NA	NA	NA	50.007	50.0067	NA	NA	NA	49.9425
7381	61.54	62.567	62.0533	57.627	57.033	57.33	48.753	58.053	53.4033	56.703
812	59.827	60.827	60.3267	60.28	62.56	61.42	56.707	56.427	56.5667	58.2829
835A	60.733	57.2	58.9667	55.4	48.64	52.02	50.9	53.04	51.97	53.8933
835B	53.96	53.26	53.61	52.453	53.4	52.9267	52.22	53.307	52.7633	52.8482
8902	NA	54.987	54.9867	55.74	56.027	55.8833	NA	NA	NA	53.5509
9642	62.88	64.06	63.47	52.1	58.84	55.47	48.113	57.713	52.9133	56.4362
975-12	55.993	55.953	55.9733	58.327	61.133	59.73	42.8	58.26	50.53	54.8298
9782	57.993	62.413	60.2033	62.287	57.293	59.79	60.213	53.347	56.78	57.8425
A619	43.147	41.793	42.47	46.127	49.48	47.8033	NA	NA	NA	45.2946
B11	NA	NA	NA	62.407	NA	62.4067	NA	NA	NA	56.8406
B110	56.6	NA	56.6	NA	55.56	55.56	37.9	48.287	43.0933	50.862
B113	46.267	52.74	49.5033	54.413	56.553	55.4833	46.78	55.373	51.0767	51.9229
B151	49.153	47.207	48.18	48.893	50.06	49.4767	39.373	45.527	42.45	47.3621
B73	52.173	46.26	49.2167	56.253	55.4	55.8267	NA	39.907	39.9067	49.484
BGY	43.653	40.76	42.2067	47.46	48.24	47.85	51.62	42.1	46.86	46.4503
BY4839	NA	62.1	62.1	61.633	59.427	60.53	NA	56.8	56.8	58.2105
BY4944	54.573	51.947	53.26	49.7	49.133	49.4167	43.16	46.52	44.84	49.4801
BY4960	52.473	50.473	51.4733	52.767	54.02	53.3933	45.513	50.753	48.1333	51.0473
BY804	56.747	58.067	57.4067	NA	64.267	64.2667	NA	64.853	64.8533	59.351
BY809	62.127	60.607	61.3667	59.487	60.587	60.0367	42.65	48.453	45.5517	55.0363
BY813	56.673	56.86	56.7667	60.073	60.293	60.1833	50.789	53.647	52.2178	55.6686
BY815	NA	NA	NA	52.9	58.858	55.8792	NA	57.72	57.72	55.5943
BY855	NA	56.347	56.3467	57.693	58.353	58.0233	NA	55.12	55.12	55.6082
C8605	NA	NA	NA	NA	NA	NA	46.113	49.76	47.9367	50.8648
CF3	52.273	47.047	49.66	49.34	49.047	49.1933	52.747	54.067	53.4067	50.8361
CHANG3	60.247	56.073	58.16	53.36	57.34	55.35	47.633	47.3	47.4667	53.3274
CHANG7-2	46.113	51.233	48.6733	45.473	46.728	46.1007	44.56	38.147	41.3533	46.2246
CHENG698	57.127	58.218	57.6725	59.96	55.687	57.8233	52.753	53.073	52.9133	55.4518
CHUAN48-2	48.387	55.067	51.7267	54.353	54.12	54.2367	39.208	48.717	43.9625	50.1688
CIMBL1	58.433	55.893	57.1633	55.933	53.62	54.7767	56.4	55.033	55.7167	55.2366
CIMBL10	46.967	44.867	45.9167	47.02	48.7	47.86	40.487	39.047	39.7667	45.4863
CIMBL101	NA	NA	NA	NA	NA	NA	53.813	58.027	55.92	56.1921
CIMBL102	52.88	49.493	51.1867	50.48	53.4	51.94	47.383	NA	47.3833	50.3665
CIMBL111	59.853	NA	59.8533	55.567	52.073	53.82	53.353	61.22	57.2867	55.9227
CIMBL12	NA	NA	NA	49.42	53.545	51.4823	NA	NA	NA	50.6497
CIMBL120	NA	NA	NA	49.113	45.133	47.1233	44.62	46.078	45.3489	47.862
CIMBL123	46.587	NA	46.5867	53.073	51.177	52.125	50.66	52.053	51.3567	50.8269
CIMBL124	NA	52.373	52.3733	50.38	50.653	50.5167	52.68	46.333	49.5067	50.8776
CIMBL125	49.287	54.06	51.6733	49.68	48.647	49.1633	48.833	48.16	48.4967	49.9994
CIMBL129	57.733	56.213	56.9733	61.399	NA	61.3987	52.7	55.093	53.8967	56.1144
CIMBL134	40.513	NA	40.5133	48.653	NA	48.6533	41.5	41.24	41.37	45.006
CIMBL135	54.653	58.173	56.4133	54.8	58.633	56.7167	54.813	53.753	54.2833	55.167
CIMBL136	NA	56.967	56.9667	50.887	52.56	51.7233	51.14	NA	51.14	52.5523
CIMBL139	50.44	54.333	52.3867	54.333	54.353	54.3433	50.608	51.193	50.9008	52.3708
CIMBL14	56.047	55.133	55.59	53.967	54.153	54.06	49.44	47.947	48.6933	52.5748
CIMBL142	57.847	51.013	54.43	NA	59.193	59.1933	56.987	NA	56.9867	55.3253
CIMBL143	59.973	61.233	60.6033	57.86	60.941	59.4007	57.527	54.227	55.8767	57.5874
CIMBL145	52.413	56.773	54.5933	57.033	56.413	56.7233	50.107	45.027	47.5667	52.729
CIMBL146	54.967	52.2	53.5833	56.773	55.327	56.05	54.327	48.493	51.41	53.3465
CIMBL147	58.327	58.227	58.2767	55.213	59.647	57.43	52.65	52.4	52.525	55.4012
CIMBL148	63.68	66.32	65	56.65	58.056	57.3528	62.953	NA	62.9533	59.6374
CIMBL152	49.74	48.567	49.1533	49.607	50.907	50.2567	45.753	47.013	46.3833	48.9876
CIMBL153	45.667	46.333	46	41.563	NA	41.5633	42.409	42.96	42.6847	45.0427
CIMBL155	46.8	46.067	46.4333	43.153	48.1	45.6267	53.76	51.647	52.7033	48.6932
CIMBL19	54.693	51.307	53	NA	56.833	56.8333	36.227	43.793	40.01	49.4832
CIMBL24	48.587	49.213	48.9	50.007	49.827	49.9167	51.96	47.842	49.9008	49.8235
CIMBL32	60.48	58.987	59.7333	53.6	49.493	51.5467	57.747	59.1	58.4233	55.8218
CIMBL36	NA	NA	NA	NA	NA	NA	42.973	46.073	44.5233	48.587
CIMBL37	53.78	53.187	53.4833	56.18	52.493	54.3367	55.427	52.287	53.8567	53.5276
CIMBL38	53.673	53.48	53.5767	58.32	57.033	57.6767	55.933	56	55.9667	55.1118
CIMBL39	52.853	47.173	50.0133	51.047	49.247	50.1467	48.127	49.073	48.6	49.8355
CIMBL42	50.1	47.947	49.0233	43.527	49.453	46.49	46.067	51.553	48.81	48.5674
CIMBL46	46.127	44.493	45.31	41.28	47.86	44.57	34.867	41.167	38.0167	43.8722
CIMBL49	52.767	51.68	52.2233	47.173	42.853	45.0133	54.517	43.807	49.1617	49.1605
CIMBL52	NA	NA	NA	49.98	52.893	51.4367	48.6	45.727	47.1633	50.3146
CIMBL56	NA	NA	NA	47.4	47.34	47.37	49.247	51.18	50.2133	49.9078
CIMBL58	55.42	55.873	55.6467	57.74	54.627	56.1833	NA	55.467	55.4667	54.7705
CIMBL59	43.813	NA	43.8133	58.647	45.247	51.9467	45.5	39.84	42.67	47.434
CIMBL63	NA	NA	NA	43.547	44.727	44.1367	37.993	NA	37.9933	44.2587
CIMBL68	NA	NA	NA	51.54	53.42	52.48	NA	NA	NA	51.3153
CIMBL71	NA	NA	NA	50.607	50.113	50.36	51.46	NA	51.46	51.1529
CIMBL75	44.987	49.453	47.22	48.68	47.313	47.9967	47.587	46.887	47.2367	48.0329
CIMBL78	NA	50.407	50.4067	51.633	50.6	51.1167	NA	49.82	49.82	50.5395
CIMBL8	NA	53.253	53.2533	50.88	52.933	51.9067	52.189	53.807	52.9978	52.6164
CIMBL82	56.753	58.72	57.7367	52.033	47.978	50.0056	NA	57.24	57.24	53.8166
CIMBL86	54.347	55.053	54.7	52	49.533	50.7667	46.373	49.473	47.9233	51.1588
CIMBL88	40.08	43.32	41.7	40.367	43.333	41.85	45.053	44.4	44.7267	43.9807
CIMBL89	44.2	42.293	43.2467	39.927	48.847	44.3867	38.573	35.687	37.13	42.9766
CIMBL92	61.333	63.947	62.64	61.587	58.587	60.0867	55.56	59.96	57.76	58.904
CIMBL97	NA	NA	NA	NA	40.789	40.7889	NA	NA	NA	44.8146
CML114	57.08	NA	57.08	54.433	57.287	55.86	47.293	54.033	50.6633	53.9004
CML115	60.08	60.5	60.29	61.64	58.507	60.0733	53.32	59.447	56.3833	57.835
CML116	53.08	50.467	51.7733	47.3	48.527	47.9133	48.287	52.827	50.5567	50.2597
CML118	56.747	58.513	57.63	57.533	57.333	57.4333	54.007	49.092	51.5492	54.9383
CML130	56.473	54.707	55.59	51.16	51.953	51.5567	46.627	48.107	47.3667	51.48
CML134	57.913	52.387	55.15	57.207	50.793	54	59.767	57.987	58.8767	55.3426
CML163	54.567	55.627	55.0967	50.087	45.073	47.58	52.44	52.147	52.2933	51.6107
CML170	54.327	61.953	58.14	54.187	59.173	56.68	56.553	56.84	56.6967	56.34
CML171	52.52	55.54	54.03	54.987	51.967	53.4767	42.447	47.16	44.8033	50.8504
CML223	NA	50.267	50.2667	NA	61.631	61.6313	NA	NA	NA	53.6696
CML228	NA	NA	NA	55.089	60.9	57.9944	45.111	NA	45.1111	52.879
CML26	58.093	55.507	56.8	53.093	38.053	45.5733	42.147	40.72	41.4333	48.4197
CML28	61.12	54.693	57.9067	57.273	NA	57.2733	NA	49.217	49.2167	54.3865
CML282	NA	NA	NA	49.827	46.387	48.1067	46.722	55.38	51.0511	50.5379
CML285	57.813	47.18	52.4967	56.547	56.6	56.5733	47.407	49.287	48.3467	52.3099
CML287	56.9	51.947	54.4233	52.887	40.2	46.5433	38.6	51.667	45.1333	49.0753
CML29	44.29	46.573	45.4317	50.567	40.587	45.5767	NA	41.425	41.425	45.2948
CML304	58.693	58.38	58.5367	57.967	58.46	58.2133	52.292	55	53.6458	56.0197
CML408	58.88	59	58.94	NA	NA	NA	50.933	51.01	50.9717	54.7024
CML411	51.147	43.54	47.3433	47.2	48.84	48.02	NA	46.727	46.7267	47.75
CML454	54.167	54.273	54.22	52.8	59.413	56.1067	51.553	39.373	45.4633	51.8448
CML468	47.793	54.187	50.99	42.44	52.256	47.3478	48.94	NA	48.94	49.1451
CML486	56.707	58.687	57.6967	56.04	58.24	57.14	47.087	47.458	47.2725	53.6512
CML50	55.68	58.687	57.1833	60.42	51.907	56.1633	50.26	57.553	53.9067	55.1215
D047	46.213	40.393	43.3033	37.907	41.833	39.87	45.187	42.92	44.0533	43.6806
D863F	54.413	56.62	55.5167	56.307	60.319	58.3127	46.367	52.127	49.2467	53.9276
DAN3130	58.727	50.48	54.6033	53.567	48.993	51.28	48.2	45.907	47.0533	51.0294
DAN340	50.48	53.98	52.23	52.96	53.74	53.35	45.067	53.127	49.0967	51.5268
DAN360	58.587	61.767	60.1767	59.593	64.283	61.9383	40.2	NA	40.2	55.008
DAN598	52.813	53.873	53.3433	52.213	52.14	52.1767	50.873	52.14	51.5067	52.1982
DAN599	59.213	56.967	58.09	57.54	62.193	59.8663	55.327	56.427	55.8767	57.0023
DAN9046	60.34	NA	60.34	54.247	NA	54.2467	52.953	NA	52.9533	54.8986
DE.EX	48.377	49.883	49.13	47.753	57.32	52.5367	46.067	52.133	49.1	50.409
DH29	47.473	45.333	46.4033	46.747	49.633	48.19	NA	41.42	41.42	46.4413
DH3732	59.21	57.42	58.315	56.027	51.15	53.5883	49.873	46.21	48.0417	53.0325
DONG46	NA	NA	NA	45.36	42.527	43.9433	40.233	42.827	41.53	45.061
DSB	48.833	41.413	45.1233	51.147	38.973	45.06	44.607	44.813	44.71	45.8719
ES40	48.387	42.253	45.32	39.807	38.05	38.9283	43.178	NA	43.1778	43.4815
GEMS11	56.853	54.96	55.9067	54.807	56.373	55.59	43.867	45.5	44.6833	51.9564
GEMS12	50.76	42.14	46.45	45.2	47.86	46.53	45.94	45.393	45.6667	46.9448
GEMS15	NA	57.293	57.2933	57.4	54.513	55.9567	54.842	49.833	52.3375	54.51
GEMS17	49.72	51.873	50.7967	51.313	50.607	50.96	NA	41.48	41.48	48.7466
GEMS18	55.36	51.147	53.2533	49.433	53.533	51.4833	44.853	47.86	46.3567	50.5024
GEMS19	46.693	50.783	48.7383	46.22	47.927	47.0733	39.207	44.467	41.8367	46.6595
GEMS21	49.967	NA	49.9667	54.893	55.14	55.0167	NA	45.3	45.3	50.8304
GEMS23	40.433	47.393	43.9133	46.493	39.585	43.039	NA	32.475	32.475	42.2052
GEMS24	51.013	46.233	48.6233	49.807	50.167	49.9867	NA	48.707	48.7067	49.1856
GEMS25	57.747	56.347	57.0467	57.153	55.6	56.3767	49.28	54.653	51.9667	54.5889
GEMS27	46.88	46.08	46.48	45.8	40.747	43.2733	41.86	41.627	41.7433	44.9012
GEMS28	52.887	48.507	50.6967	51.467	46.593	49.03	49.453	43.973	46.7133	49.1724
GEMS29	41.122	50.233	45.6778	46.053	52.467	49.26	53.127	59.787	56.4567	50.5885
GEMS3	39.653	40.213	39.9333	47.62	44.313	45.9667	41.567	45.847	43.7067	44.3609
GEMS30	49.967	48.687	49.3267	49.673	51.381	50.5273	51.447	56.047	53.7467	51.2192
GEMS31	52.96	47.52	50.24	43.313	47.24	45.2767	43.507	40.247	41.8767	46.5866
GEMS32	53.607	50.993	52.3	52.727	46.3	49.5133	45.64	46.56	46.1	49.5936
GEMS36	59.273	54.46	56.8667	53.107	51.16	52.1333	47.467	47.113	47.29	51.9878
GEMS37	58.833	NA	58.8333	53.847	56.807	55.3267	49.927	46.32	48.1233	53.2676
GEMS39	51.767	52.613	52.19	47.493	50.453	48.9733	46.542	50.907	48.7242	50.1578
GEMS4	NA	NA	NA	48.453	44.24	46.3467	42.527	40.207	41.3667	45.9575
GEMS40	44.947	41.52	43.2333	49.953	NA	49.9533	42.34	41.053	41.6967	45.5197
GEMS41	50.253	46.793	48.5233	50.053	50.393	50.2233	49.74	50.36	50.05	49.8458
GEMS43	45.753	47.133	46.4433	46.487	52.247	49.3667	46.14	45.4	45.77	47.7833
GEMS44	45.833	43.1	44.4667	46.479	49.993	48.236	48.373	42.133	45.2533	46.7473
GEMS45	NA	43.678	43.6778	42.656	NA	42.6556	48.078	NA	48.0778	46.1753
GEMS47	52.8	48.067	50.4333	42.508	54.733	48.6208	48.8	NA	48.8	49.3463
GEMS48	47.167	42.807	44.9867	48.293	42.487	45.39	37.507	40.6	39.0533	44.3106
GEMS49	48.593	NA	48.5933	51.807	49.84	50.8233	45.773	49.4	47.5867	49.6048
GEMS5	54.053	50.64	52.3467	52.6	52.26	52.43	45.687	43.627	44.6567	50.028
GEMS50	60.293	58.14	59.2167	57.28	56.36	56.82	45.613	48.64	47.1267	53.9523
GEMS51	48.244	NA	48.2444	47.66	44.433	46.0467	44.522	44.55	44.5361	47.0291
GEMS52	48.053	52.26	50.1567	54.667	54.073	54.37	50.06	47.875	48.9675	51.1886
GEMS53	NA	46.489	46.4889	51.544	NA	51.5444	NA	44.308	44.3083	48.2631
GEMS54	41.313	43.68	42.4967	41.787	44.613	43.2	32.28	NA	32.28	41.7642
GEMS55	41.74	45.847	43.7933	48.887	49.273	49.08	41.453	40.325	40.8892	45.5488
GEMS59	NA	NA	NA	57.12	55.447	56.2833	53.12	NA	53.12	54.4308
GEMS6	50.273	53.767	52.02	49.767	48.367	49.0667	41.973	43.873	42.9233	48.4778
GEMS60	NA	47.02	47.02	42.813	NA	42.8133	38.65	NA	38.65	44.614
GEMS61	61.6	57.587	59.5933	60.813	63.767	62.29	47.76	53.683	50.7217	56.6511
GEMS63	49.413	47.427	48.42	49.127	49.16	49.1433	NA	NA	NA	48.2122
GEMS64	54.333	53.56	53.9467	57.76	52.84	55.3	52.16	53.1	52.63	53.5846
GEMS9	52.7	NA	52.7	52.12	51.507	51.8133	37.073	43.62	40.3467	48.4258
GY220	45.167	52.327	48.7467	52.767	49.067	50.9167	48.28	51.801	50.0403	50.1055
GY237	48.513	45.847	47.18	46.973	49.88	48.4267	NA	46.133	46.1333	47.7089
GY246	44.053	47.207	45.63	40.247	48.007	44.1267	NA	45.693	45.6933	45.7483
GY386	50.578	48.327	49.4522	48.487	54.927	51.7067	46.075	42.825	44.45	48.935
GY462	61.767	59.733	60.75	59.047	56.42	57.7333	44.883	58.06	51.4717	55.8937
GY923	59.507	59.38	59.4433	57.893	46.6	52.2467	53.153	53.767	53.46	54.5203
HB	NA	NA	NA	42.193	47.573	44.8833	NA	NA	NA	46.2459
HSBN	47.42	49.653	48.5367	50.447	44.94	47.6933	NA	NA	NA	47.6785
HU803	62.647	59.887	61.2667	57.193	61.073	59.1333	51.087	57.427	54.2567	57.2376
HUA83-2	51.493	52.593	52.0433	52.533	51.873	52.2033	41.3	52.053	46.6767	50.4536
HYS	48.02	48.76	48.39	51.987	52.667	52.3267	43.307	44.34	43.8233	48.6295
IRF291	52.947	48.167	50.5567	53.54	49.447	51.4933	NA	42.633	42.6333	49.0715
IRF314	56.893	57.18	57.0367	54.54	55.273	54.9067	52.567	48.953	50.76	53.8208
J4112	61.47	57.087	59.2783	58.987	57.347	58.1667	48.723	56.187	52.455	55.8781
JH59	61.287	55.787	58.5367	57.48	55.787	56.6333	50.56	54.98	52.77	55.3179
JH96C	59.913	56.2	58.0567	55.62	51.773	53.6967	46.14	47.087	46.6133	52.5813
JI53	NA	NA	NA	55.46	50.767	53.1133	41.45	46.522	43.9861	49.7141
JI63	47.473	43.52	45.4967	48.633	NA	48.6333	42.02	43.273	42.6467	46.2842
JI846	48.56	NA	48.56	54.52	52.22	53.37	49.953	49.627	49.79	51.1188
JI853	51.427	43.853	47.64	48.773	48.667	48.72	42.667	40.92	41.7933	46.8039
JIAO51	45.073	52.753	48.9133	46.173	44.247	45.21	NA	45.52	45.52	47.1113
K10	46.058	42.3	44.1792	NA	39.26	39.26	46.967	43.45	45.2083	44.8069
K22	55.797	54.073	54.9353	56.873	56.747	56.81	50.487	52.247	51.3667	53.9377
L3180	51.82	47.207	49.5133	52.7	38.513	45.6067	44.76	46.46	45.61	47.5403
LG001	63.013	58.54	60.7767	59.987	56.373	58.18	38.2	48.78	43.49	53.7475
LIAO159	59.56	62.18	60.87	64.913	NA	64.9133	59.8	56.38	58.09	59.4076
LIAO5114	62.213	58.047	60.13	61.02	57.987	59.5033	52.44	61.213	56.8267	57.753
LIAO5262	62.553	58.487	60.52	55.74	60.38	58.06	55.493	52.3	53.8967	56.6144
LIAO5263	57.48	59.487	58.4833	51.633	52.393	52.0133	47.628	55.067	51.3475	53.5753
LV28	50.213	54.253	52.2333	52.273	50.24	51.2567	47.827	50.68	49.2533	50.974
LX9801	52.187	52.38	52.2833	51.707	46.113	48.91	46.573	47.247	46.91	49.6479
LXN	59.267	58.587	58.9267	62.06	57.433	59.7467	55.92	56.627	56.2733	57.3205
LY	58.933	61.78	60.3567	58.327	53.693	56.01	53.447	57.36	55.4033	56.4125
LY042	42.073	43.487	42.78	43.213	47.133	45.1733	32.687	38.307	35.4967	42.6012
M153	52.28	58	55.14	61.2	53.68	57.44	52.573	53.98	53.2767	54.7222
M165	59.987	50.4	55.1933	56.46	47.453	51.9567	58.893	50.267	54.58	53.5427
M97	52.427	53.36	52.8933	52.113	55.813	53.9633	43.367	45.973	44.67	50.6263
MN	40.16	45.807	42.9833	42.127	46.453	44.29	38.793	45.873	42.3333	44.3609
MO113	51.407	46.747	49.0767	48.713	50.533	49.6233	39.227	42.86	41.0433	47.2583
NAN21-3	58.933	58.033	58.4833	60.667	NA	60.6667	58	53.803	55.9017	57.0932
Q1261	54.293	55.213	54.7533	55.367	51.127	53.2467	49.953	48.087	49.02	52.1965
QI205	NA	NA	NA	49.227	NA	49.2267	NA	NA	NA	49.5086
QI319	67.693	62.74	65.2167	60.433	63.773	62.1033	48.335	60.22	54.2777	59.2213
R08	50.993	55.093	53.0433	60.993	59.3	60.1467	48.04	55.493	51.7667	54.4648
R15X1141	NA	NA	NA	60.527	56.007	58.2667	51.68	52.393	52.0367	54.9987
RY684	53.567	47.373	50.47	52.42	58.84	55.63	43.556	NA	43.5556	50.5526
RY713	NA	NA	NA	48.613	46.76	47.6867	NA	NA	NA	48.1167
RY729	50.68	53.713	52.1967	46.033	40.513	43.2733	NA	43.713	43.7133	47.1808
S22	NA	52.067	52.0667	NA	NA	NA	49.211	NA	49.2111	51.2562
SC55	51.4	57.727	54.5633	52.947	51.32	52.1333	52.947	51.767	52.3567	52.7778
SHEN135	NA	NA	NA	NA	NA	NA	56.533	53.927	55.23	55.7317
SHEN137	65.74	62.047	63.8933	60.4	64.74	62.57	45.989	42.667	44.3278	56.1328
SHEN5003	53.133	54.547	53.84	54.187	42.04	48.1133	43.52	47.06	45.29	49.4021
SI273	60.067	43.713	51.89	53.787	49.627	51.7067	44.213	42.227	43.22	49.2801
SI444	46.64	49.113	47.8767	48.907	49.207	49.0567	NA	NA	NA	47.9601
SK	56.273	56.16	56.2167	46.175	NA	46.175	56.96	NA	56.96	53.0087
SW1611	45.553	50.535	48.0442	48.427	47.9	48.1633	52.36	44.98	48.67	48.7258
SW92E114	54.927	55.2	55.0633	53.653	53.713	53.6833	51.433	49.34	50.3867	52.8004
SY1032	NA	NA	NA	NA	41.267	41.2667	44.75	45.325	45.0375	46.3293
SY1035	NA	NA	NA	41.647	53.627	47.6367	NA	NA	NA	48.0836
SY1077	52.32	49.233	50.7767	50.693	50.687	50.69	47.793	53.453	50.6233	50.7872
SY1128	57.013	41.9	49.4567	52.827	56.94	54.8833	52.533	NA	52.5333	51.7856
SY3073	NA	63.907	63.9067	53.98	56.14	55.06	NA	49.1	49.1	54.8804
SY998	47.213	48.147	47.68	56.48	50.167	53.3233	50.247	NA	50.2467	50.26
SY999	50.887	49.872	50.3792	49.98	48.203	49.0917	42.533	49.073	45.8033	48.8391
TIAN77	47.74	46.762	47.2508	56.12	45.42	50.77	NA	34.825	34.825	46.219
TIE7922	53.553	55.407	54.48	NA	53.607	53.6067	44.24	43.507	43.8733	50.5483
TX5	55.987	55.713	55.85	NA	50.98	50.98	33.887	55.453	44.67	50.7162
TY1	NA	NA	NA	NA	54.967	54.9667	54.493	56.173	55.3333	55.2097
TY10	54.858	55.627	55.2425	53.1	58.32	55.71	54.253	55.2	54.7267	54.6715
TY11	56.147	56.987	56.5667	54.76	56.06	55.41	50.427	51.107	50.7667	53.8326
TY2	54.58	59.307	56.9433	56.347	55.62	55.9833	54.742	NA	54.7417	54.9766
TY3	53.917	53	53.4583	56.54	58.953	57.7467	51.4	51.42	51.41	53.7957
TY4	51.78	54.92	53.35	49.507	52.473	50.99	50.592	50.653	50.6225	51.6084
TY5	53.76	51.727	52.7433	55.333	53.587	54.46	52.747	48.347	50.5467	52.4053
TY6	50.627	54.727	52.6767	53.973	49.88	51.9267	55.64	54.875	55.2575	53.0085
TY7	56.273	53.547	54.91	53.56	50.16	51.86	49.292	47.287	48.2892	51.6361
TY8	48.413	48.593	48.5033	50.707	51.393	51.05	41.56	45.88	43.72	48.2672
TY9	54.207	51.587	52.8967	51.693	50.96	51.3267	49.647	52.007	50.8267	51.6335
U8112	54.78	57.86	56.32	57.213	53.427	55.32	NA	52.427	52.4267	54.1013
W138	58.96	56.953	57.9567	54.56	55.487	55.0233	42.593	45.7	44.1467	52.2269
WH413	54.907	55.993	55.45	60.133	57.197	58.665	46.2	49.093	47.6467	53.5517
WU109	49.893	47.72	48.8067	48.493	52.253	50.3733	46.75	42.873	44.8117	48.4724
X1141P	46.96	45.167	46.0633	53.853	53.22	53.5367	NA	NA	NA	49.0273
XI502	60.08	55.013	57.5467	56.393	56.873	56.6333	43.793	45.793	44.7933	52.7545
XUN971	47.444	56.973	52.2089	52.1	53.683	52.8913	49.827	58.287	54.0567	52.8073
XZ698	56.873	52.8	54.8367	48.227	51.42	49.8233	46.517	46.867	46.6917	50.5764
YAN414	50.62	50.713	50.6667	51.633	47.653	49.6433	36.36	45.167	40.7633	47.6383
YE107	56.316	53.44	54.878	53.973	52.147	53.06	42.767	NA	42.7667	50.9831
YE478	NA	NA	NA	55.68	53.64	54.66	NA	NA	NA	52.77
YE488	58.38	56.987	57.6833	62.44	61.18	61.81	50.207	60.767	55.4867	57.3301
YE515	46.733	40.44	43.5867	49.313	51.027	50.17	48.027	46.36	47.1933	47.6032
YE52106	44.787	46.527	45.6567	50.1	48.793	49.4467	45.74	54.107	49.9233	48.7685
YU374	63.04	56.56	59.8	61.347	62.64	61.9933	54.956	57.327	56.1411	58.1746
Z2018F	47.92	53.22	50.57	50.893	52.92	51.9067	48.093	49.453	48.7733	50.5471
ZAC546	47.36	49.747	48.5533	55.12	53.927	54.5233	47.333	52.88	50.1067	51.0999
ZB648	48.4	48.1	48.25	53.553	51.987	52.77	54.487	53.72	54.1033	51.6544
ZHENG22	53.844	52.253	53.0489	49.847	47.04	48.4433	49.153	51.34	50.2467	50.6869
ZHENG28	60.84	61.513	61.1767	61.48	59.533	60.5067	54.133	55.673	54.9033	57.789
ZHENG29	52.56	45.753	49.1567	54.88	52.813	53.8467	42.417	43.96	43.1883	49.1014
ZHENG32	58.333	58.467	58.4	60.553	52.513	56.5333	49.733	54.113	51.9233	55.0079
ZHENG35	53.373	48.027	50.7	47.947	51.78	49.8633	38.087	44.373	41.23	47.8443
ZHENG58	52.993	55.707	54.35	50.76	59.293	55.0267	52.758	37.747	45.2525	51.513
ZHENG653	NA	52.511	52.5111	43.4	51.433	47.4167	NA	NA	NA	48.8351
ZHONG69	61.013	58.273	59.6433	58.16	60.707	59.4333	55.34	58.96	57.15	57.6863
ZI330	46.433	52.567	49.5	57.207	55.82	56.5133	53.692	46.658	50.175	51.9588
ZZ01	53.227	54.9	54.0633	45.627	46.733	46.18	52.36	44.013	48.1867	49.7412
